# Supplementary material for: A Common Molecular Signature Indicates the Pre-Meristematic State of Plant Calli
Source: Int J Mol Sci. 2023 Aug 23;24(17):13122. doi: 10.3390/ijms241713122 (PMC10488067; doi:10.3390/ijms241713122)
Supplement: Supplementary file 1 [file ijms-24-13122-s001.zip]

Archive with 5 entries (5 files):
- Supplementary Materials File S1.xlsx
- Supplementary Materials File S2.xlsx
- Supplementary Materials File S3.xlsx
- Supplementary Materials File S4.xlsx
- Supplementary Materials File S5.xlsx
