# Supplementary material for: A Common Molecular Signature Indicates the Pre-Meristematic State of Plant Calli
Source: Int J Mol Sci. 2023 Aug 23;24(17):13122. doi: 10.3390/ijms241713122 (PMC10488067; doi:10.3390/ijms241713122)
Supplement: Supplementary file 1 [file ijms-24-13122-s001.zip › Supplementary Materials File S1.xlsx]

## Sheet: full annotated list
AT1G02690	locus:2196140	IMPA-6	importin alpha isoform 6	importin alpha isoform 6;(source:Araport11)
AT1G02850	locus:2024685	BGLU11	beta glucosidase 11	beta glucosidase 11;(source:Araport11)
AT1G02870	locus:2024665	AT1G02870		nucleolar-like protein;(source:Araport11)
AT1G02970	locus:2024780	WEE1	WEE1 kinase homolog	WEE1-like kinase;(source:Araport11)
AT1G03360	locus:2014535	RRP4	ribosomal RNA processing 4	ribosomal RNA processing 4;(source:Araport11)
AT1G03820	locus:2024214	AT1G03820		E6-like protein;(source:Araport11)
AT1G04070	locus:2020275	TOM22-I	translocase of outer membrane 22-I	translocase of outer membrane 22-I;(source:Araport11)
AT1G04310	locus:2018259	ERS2	ethylene response sensor 2	ethylene response sensor 2;(source:Araport11)
AT1G05580	locus:2031968	CHX23	cation/H exchanger 23	cation/H+ exchanger 23;(source:Araport11)
AT1G05710	locus:2031978	AT1G05710		basic helix-loop-helix (bHLH) DNA-binding superfamily protein;(source:Araport11)
AT1G06080	locus:2198786	ADS1	delta 9 desaturase 1	delta 9 desaturase 1;(source:Araport11)
AT1G06720	locus:2033050	AT1G06720		P-loop containing nucleoside triphosphate hydrolases superfamily protein;(source:Araport11)
AT1G07370	locus:2025062	PCNA1	proliferating cellular nuclear antigen 1	proliferating cellular nuclear antigen 1;(source:Araport11)
AT1G08430	locus:2201781	ALMT1	aluminum-activated malate transporter 1	aluminum-activated malate transporter 1;(source:Araport11)
AT1G09380	locus:2012255	UMAMIT25	Usually multiple acids move in and out Transporters 25	nodulin MtN21 /EamA-like transporter family protein;(source:Araport11)
AT1G09460	locus:2012355	AT1G09460		Carbohydrate-binding X8 domain superfamily protein;(source:Araport11)
AT1G09815	locus:505006114	POLD4	polymerase delta 4	polymerase delta 4;(source:Araport11)
AT1G10230	locus:2012823	SK18	SKP1-like 18	E3 ubiquitin ligase SCF complex subunit SKP1/ASK1 family protein;(source:Araport11)
AT1G10460	locus:2194569	GLP7	germin-like protein 7	germin-like protein 7;(source:Araport11)
AT1G10585	locus:505006117	AT1G10585		basic helix-loop-helix (bHLH) DNA-binding superfamily protein;(source:Araport11)
AT1G10750	locus:2019933	AT1G10750		carboxyl-terminal peptidase, putative (DUF239);(source:Araport11)
AT1G10990	locus:2197339	AT1G10990		transmembrane protein;(source:Araport11)
AT1G17020	locus:2020407	SRG1	senescence-related gene 1	senescence-related gene 1;(source:Araport11)
AT1G17060	locus:2020347	CYP72C1	cytochrome p450 72c1	cytochrome p450 72c1;(source:Araport11)
AT1G17490	locus:2018843	AT1G17490		epidermal patterning factor-like protein;(source:Araport11)
AT1G18250	locus:2194344	ATLP-1		Pathogenesis-related thaumatin superfamily protein;(source:Araport11)
AT1G18370	locus:2014069	HIK	HINKEL	ATP binding microtubule motor family protein;(source:Araport11)
AT1G18850	locus:2034969	AT1G18850		hypothetical protein;(source:Araport11)
AT1G19850	locus:2035454	MP	MONOPTEROS	Transcriptional factor B3 family protein / auxin-responsive factor AUX/IAA-like protein;(source:Araport11)
AT1G20590	locus:2030457	AT1G20590		cyclin;(source:Araport11)
AT1G21090	locus:2199617	AT1G21090		Cupredoxin superfamily protein;(source:Araport11)
AT1G23410	locus:2028005	AT1G23410		Ribosomal protein S27a / Ubiquitin family protein;(source:Araport11)
AT1G24430	locus:2024036	AT1G24430		HXXXD-type acyl-transferase family protein;(source:Araport11)
AT1G25320	locus:2033000	AT1G25320		Leucine-rich repeat protein kinase family protein;(source:Araport11)
AT1G25510	locus:2031225	AT1G25510		Eukaryotic aspartyl protease family protein;(source:Araport11)
AT1G27390	locus:2015904	TOM20-2	translocase outer membrane 20-2	translocase outer membrane 20-2;(source:Araport11)
AT1G28360	locus:2032510	ERF12	ERF domain protein 12	ERF domain protein 12;(source:Araport11)
AT1G29195	locus:505006153	AT1G29195		phosphatidylinositol 4-phosphate 5-kinase MSS4-like protein;(source:Araport11)
AT1G29980	locus:2198279	AT1G29980		choice-of-anchor C domain protein, putative (Protein of unknown function, DUF642);(source:Araport11)
AT1G30080	locus:2198294	AT1G30080		Glycosyl hydrolase superfamily protein;(source:Araport11)
AT1G30760	locus:2204579	AT1G30760		FAD-binding Berberine family protein;(source:Araport11)
AT1G30880	locus:2015706	AT1G30880		hypothetical protein;(source:Araport11)
AT1G31320	locus:2197500	LBD4	LOB domain-containing protein 4	LOB domain-containing protein 4;(source:Araport11)
AT1G33030	locus:2038026	AT1G33030		O-methyltransferase family protein;(source:Araport11)
AT1G33420	locus:2006882	AT1G33420		RING/FYVE/PHD zinc finger superfamily protein;(source:Araport11)
AT1G33790	locus:2012703	AT1G33790		jacalin lectin family protein;(source:Araport11)
AT1G34110	locus:2009071	AT1G34110		Leucine-rich receptor-like protein kinase family protein;(source:Araport11)
AT1G44110	locus:2205871	CYCA1;1	Cyclin A1;1	Cyclin A1;(source:Araport11)
AT1G48000	locus:2202633	MYB112	myb domain protein 112	myb domain protein 112;(source:Araport11)
AT1G48510	locus:2198030	AT1G48510		Surfeit locus 1 cytochrome c oxidase biogenesis protein;(source:Araport11)
AT1G50110	locus:2031030	AT1G50110		D-aminoacid aminotransferase-like PLP-dependent enzymes superfamily protein;(source:Araport11)
AT1G50490	locus:2015819	UBC20	ubiquitin-conjugating enzyme 20	ubiquitin-conjugating enzyme 20;(source:Araport11)
AT1G50570	locus:2008011	AT1G50570		Calcium-dependent lipid-binding (CaLB domain) family protein;(source:Araport11)
AT1G51380	locus:2008296	AT1G51380		DEA(D/H)-box RNA helicase family protein;(source:Araport11)
AT1G52260	locus:2018134	PDIL1-5	PDI-like 1-5	PDI-like 1-5;(source:Araport11)
AT1G52930	locus:2011486	AT1G52930		Ribosomal RNA processing Brix domain protein;(source:Araport11)
AT1G53070	locus:2037021	AT1G53070		Legume lectin family protein;(source:Araport11)
AT1G53490	locus:2024917	HEI10	homolog of human HEI10 ( Enhancer of cell Invasion No.10)	RING/U-box superfamily protein;(source:Araport11)
AT1G53645	locus:505006183	AT1G53645		hydroxyproline-rich glycoprotein family protein;(source:Araport11)
AT1G54250	locus:2020188	NRPB8A		RNA polymerase Rpb8;(source:Araport11)
AT1G54690	locus:2199486	GAMMA-H2AX	gamma histone variant H2AX	gamma histone variant H2AX;(source:Araport11)
AT1G55610	locus:2020457	BRL1	BRI1 like	BRI1 like;(source:Araport11)
AT1G56110	locus:2205270	NOP56	homolog of nucleolar protein NOP56	NOP56-like pre RNA processing ribonucleoprotein;(source:Araport11)
AT1G56580	locus:2027579	SVB	SMALLER WITH VARIABLE BRANCHES	plant/protein (Protein of unknown function, DUF538);(source:Araport11)
AT1G57820	locus:2009420	VIM1	VARIANT IN METHYLATION 1	Zinc finger (C3HC4-type RING finger) family protein;(source:Araport11)
AT1G59500	locus:2202832	GH3.4		Auxin-responsive GH3 family protein;(source:Araport11)
AT1G59540	locus:2202862	ZCF125		P-loop containing nucleoside triphosphate hydrolases superfamily protein;(source:Araport11)
AT1G60850	locus:2025855	ATRPAC42		DNA-directed RNA polymerase family protein;(source:Araport11)
AT1G61570	locus:2200918	TIM13	translocase of the inner mitochondrial membrane 13	translocase of the inner mitochondrial membrane 13;(source:Araport11)
AT1G61870	locus:2036833	PPR336	pentatricopeptide repeat 336	pentatricopeptide repeat 336;(source:Araport11)
AT1G62420	locus:2027134	AT1G62420		DUF506 family protein (DUF506);(source:Araport11)
AT1G62770	locus:2026237	AT1G62770		Plant invertase/pectin methylesterase inhibitor superfamily protein;(source:Araport11)
AT1G64880	locus:2010896	AT1G64880		Ribosomal protein S5 family protein;(source:Araport11)
AT1G65920	locus:2009739	AT1G65920		Regulator of chromosome condensation (RCC1) family with FYVE zinc finger domain-containing protein;(source:Araport11)
AT1G66620	locus:2195175	AT1G66620		Protein with RING/U-box and TRAF-like domain;(source:Araport11)
AT1G67750	locus:2008550	AT1G67750		Pectate lyase family protein;(source:Araport11)
AT1G69526	locus:505006214	AT1G69526		S-adenosyl-L-methionine-dependent methyltransferases superfamily protein;(source:Araport11)
AT1G69880	locus:2196784	TH8	thioredoxin H-type 8	thioredoxin H-type 8;(source:Araport11)
AT1G71140	locus:2026311	AT1G71140		MATE efflux family protein;(source:Araport11)
AT1G71380	locus:2825314	CEL3	cellulase 3	cellulase 3;(source:Araport11)
AT1G71850	locus:2012981	AT1G71850		Ubiquitin carboxyl-terminal hydrolase family protein;(source:Araport11)
AT1G73590	locus:2035037	PIN1	PIN-FORMED 1	Auxin efflux carrier family protein;(source:Araport11)
AT1G74440	locus:2019135	AT1G74440		ER membrane protein, putative (DUF962);(source:Araport11)
AT1G74790	locus:2027273	AT1G74790		catalytics;(source:Araport11)
AT1G75450	locus:2018437	CKX5	cytokinin oxidase 5	cytokinin oxidase 5;(source:Araport11)
AT1G75580	locus:2005709	AT1G75580		SAUR-like auxin-responsive protein family;(source:Araport11)
AT1G75640	locus:2005629	AT1G75640		Leucine-rich receptor-like protein kinase family protein;(source:Araport11)
AT1G77000	locus:2025222	SKP2B		RNI-like superfamily protein;(source:Araport11)
AT1G77280	locus:2195975	AT1G77280		kinase with adenine nucleotide alpha hydrolases-like domain-containing protein;(source:Araport11)
AT1G77540	locus:2204715	AT1G77540		Acyl-CoA N-acyltransferases (NAT) superfamily protein;(source:Araport11)
AT1G77550	locus:2204745	AT1G77550		tubulin-tyrosine ligase;(source:Araport11)
AT1G78100	locus:2194719	AUF1	auxin up-regulated f-box protein 1	F-box family protein;(source:Araport11)
AT1G78770	locus:2037523	APC6	anaphase promoting complex 6	anaphase promoting complex 6;(source:Araport11)
AT1G78960	locus:2207300	LUP2	lupeol synthase 2	lupeol synthase 2;(source:Araport11)
AT1G80270	locus:2034215	PPR596	PENTATRICOPEPTIDE REPEAT 596	PENTATRICOPEPTIDE REPEAT 596;(source:Araport11)
AT1G80370	locus:2034250	CYCA2;4	Cyclin A2;4	Cyclin A2;(source:Araport11)
AT2G02120	locus:2051648	PDF2.1		Scorpion toxin-like knottin superfamily protein;(source:Araport11)
AT2G03850	locus:2056815	AT2G03850		Late embryogenesis abundant protein (LEA) family protein;(source:Araport11)
AT2G04480	locus:2058289	AT2G04480		hypothetical protein;(source:Araport11)
AT2G05910	locus:2064686	AT2G05910		LURP-one-like protein (DUF567);(source:Araport11)
AT2G07690	locus:2054698	MCM5	MINICHROMOSOME MAINTENANCE 5	Minichromosome maintenance (MCM2/3/5) family protein;(source:Araport11)
AT2G14960	locus:2060500	GH3.1		Auxin-responsive GH3 family protein;(source:Araport11)
AT2G16570	locus:2045081	ASE1	GLN phosphoribosyl pyrophosphate amidotransferase 1	GLN phosphoribosyl pyrophosphate amidotransferase 1;(source:Araport11)
AT2G18330	locus:2062170	AT2G18330		AAA-type ATPase family protein;(source:Araport11)
AT2G18520	locus:2046288	AT2G18520		Tetratricopeptide repeat (TPR)-like superfamily protein;(source:Araport11)
AT2G18900	locus:2044480	AT2G18900		Transducin/WD40 repeat-like superfamily protein;(source:Araport11)
AT2G19670	locus:2051995	PRMT1A	protein arginine methyltransferase 1A	protein arginine methyltransferase 1A;(source:Araport11)
AT2G19810	locus:2052005	OZF1	Oxidation-related Zinc Finger 1	CCCH-type zinc finger family protein;(source:Araport11)
AT2G19970	locus:2061693	AT2G19970		CAP (Cysteine-rich secretory proteins, Antigen 5, and Pathogenesis-related 1 protein) superfamily protein;(source:Araport11)
AT2G19990	locus:2005537	PR-1-LIKE	pathogenesis-related protein-1-like	pathogenesis-related protein-1-like protein;(source:Araport11)
AT2G20060	locus:2061659	AT2G20060		Ribosomal protein L4/L1 family;(source:Araport11)
AT2G20490	locus:2054804	NOP10		nucleolar RNA-binding Nop10p family protein;(source:Araport11)
AT2G21050	locus:2047102	LAX2	like AUXIN RESISTANT 2	like AUXIN RESISTANT 2;(source:Araport11)
AT2G21130	locus:2047097	AT2G21130		Cyclophilin-like peptidyl-prolyl cis-trans isomerase family protein;(source:Araport11)
AT2G22420	locus:2041188	AT2G22420		Peroxidase superfamily protein;(source:Araport11)
AT2G23050	locus:2045314	NPY4	NAKED PINS IN YUC MUTANTS 4	Phototropic-responsive NPH3 family protein;(source:Araport11)
AT2G23060	locus:2045329	AT2G23060		Acyl-CoA N-acyltransferases (NAT) superfamily protein;(source:Araport11)
AT2G23150	locus:2045344	NRAMP3	natural resistance-associated macrophage protein 3	natural resistance-associated macrophage protein 3;(source:Araport11)
AT2G23170	locus:2058588	GH3.3		Auxin-responsive GH3 family protein;(source:Araport11)
AT2G23930	locus:2061446	SNRNP-G	probable small nuclear ribonucleoprotein G	Putative small nuclear ribonucleoprotein G;(source:Araport11)
AT2G25270	locus:2059567	AT2G25270		transmembrane protein;(source:Araport11)
AT2G26040	locus:2057407	PYL2	PYR1-like 2	PYR1-like 2;(source:Araport11)
AT2G26070	locus:2057366	RTE1	REVERSION-TO-ETHYLENE SENSITIVITY1	protein REVERSION-TO-ETHYLENE SENSITIVITY-like protein (DUF778);(source:Araport11)
AT2G26560	locus:2066286	PLA2A	phospholipase A 2A	phospholipase A 2A;(source:Araport11)
AT2G26710	locus:2043823	BAS1	PHYB ACTIVATION TAGGED SUPPRESSOR 1	Cytochrome P450 superfamily protein;(source:Araport11)
AT2G27590	locus:2038668	AT2G27590		S-adenosyl-L-methionine-dependent methyltransferases superfamily protein;(source:Araport11)
AT2G28630	locus:2065499	KCS12	3-ketoacyl-CoA synthase 12	3-ketoacyl-CoA synthase 12;(source:Araport11)
AT2G28790	locus:2053215	AT2G28790		Pathogenesis-related thaumatin superfamily protein;(source:Araport11)
AT2G29540	locus:2043092	RPC14	RNApolymerase 14 kDa subunit	RNApolymerase 14 kDa subunit;(source:Araport11)
AT2G29570	locus:2043062	PCNA2	proliferating cell nuclear antigen 2	proliferating cell nuclear antigen 2;(source:Araport11)
AT2G30140	locus:2060832	UGT87A2	UDP-glucosyl transferase 87A2	UDP-Glycosyltransferase superfamily protein;(source:Araport11)
AT2G32280	locus:2062561	AT2G32280		GPI inositol-deacylase C, putative (DUF1218);(source:Araport11)
AT2G33310	locus:2051154	IAA13	auxin-induced protein 13	auxin-induced protein 13;(source:Araport11)
AT2G34080	locus:2055440	AT2G34080		Cysteine proteinases superfamily protein;(source:Araport11)
AT2G34570	locus:2062303	MEE21	maternal effect embryo arrest 21	PIN domain-like family protein;(source:Araport11)
AT2G34650	locus:2062268	PID	PINOID	Protein kinase superfamily protein;(source:Araport11)
AT2G34710	locus:2061544	PHB	PHABULOSA	Homeobox-leucine zipper family protein / lipid-binding START domain-containing protein;(source:Araport11)
AT2G35605	locus:505006294	AT2G35605		SWIB/MDM2 domain superfamily protein;(source:Araport11)
AT2G36350	locus:2049485	AT2G36350		Protein kinase superfamily protein;(source:Araport11)
AT2G37690	locus:2040771	AT2G37690		phosphoribosylaminoimidazole carboxylase, putative / AIR carboxylase;(source:Araport11)
AT2G37760	locus:2040751	AKR4C8	Aldo-keto reductase family 4 member C8	NAD(P)-linked oxidoreductase superfamily protein;(source:Araport11)
AT2G38160	locus:2042912	AT2G38160		hypothetical protein;(source:Araport11)
AT2G38370	locus:2057191	AT2G38370		weak chloroplast movement under blue light protein (DUF827);(source:Araport11)
AT2G38480	locus:2057202	AT2G38480		Uncharacterized protein family (UPF0497);(source:Araport11)
AT2G38620	locus:2064087	CDKB1;2	cyclin-dependent kinase B1;2	cyclin-dependent kinase B1;(source:Araport11)
AT2G38810	locus:2040384	HTA8	histone H2A 8	histone H2A 8;(source:Araport11)
AT2G39220	locus:2056088	PLP6	PATATIN-like protein 6	PATATIN-like protein 6;(source:Araport11)
AT2G39350	locus:2039682	ABCG1	ATP-binding cassette G1	ABC-2 type transporter family protein;(source:Araport11)
AT2G39370	locus:2039722	MAKR4	MEMBRANE-ASSOCIATED KINASE REGULATOR 4	membrane-associated kinase regulator;(source:Araport11)
AT2G39700	locus:2043240	EXPA4	expansin A4	expansin A4;(source:Araport11)
AT2G39795	locus:505006310	AT2G39795		Mitochondrial glycoprotein family protein;(source:Araport11)
AT2G41230	locus:2040302	ORS1	ORGAN SIZE RELATED 1	ORGAN SIZE-like protein;(source:Araport11)
AT2G41380	locus:2040277	AT2G41380		S-adenosyl-L-methionine-dependent methyltransferases superfamily protein;(source:Araport11)
AT2G41650	locus:2062719	AT2G41650		hypothetical protein;(source:Araport11)
AT2G41850	locus:2054396	PGAZAT	polygalacturonase abscission zone A. thaliana	polygalacturonase ADPG2-like protein;(source:Araport11)
AT2G42430	locus:2053807	LBD16	lateral organ boundaries-domain 16	lateral organ boundaries-domain 16;(source:Araport11)
AT2G42740	locus:2052432	RPL16A	ribosomal protein large subunit 16A	ribosomal protein large subunit 16A;(source:Araport11)
AT2G43510	locus:2058250	TI1	trypsin inhibitor protein 1	trypsin inhibitor protein 1;(source:Araport11)
AT2G43590	locus:2043994	AT2G43590		Chitinase family protein;(source:Araport11)
AT2G45400	locus:2050882	BEN1		NAD(P)-binding Rossmann-fold superfamily protein;(source:Araport11)
AT2G45420	locus:2050951	LBD18	LOB domain-containing protein 18	LOB domain-containing protein 18;(source:Araport11)
AT2G46150	locus:2062917	AT2G46150		Late embryogenesis abundant (LEA) hydroxyproline-rich glycoprotein family;(source:Araport11)
AT2G46850	locus:2044365	AT2G46850		Protein kinase superfamily protein;(source:Araport11)
AT2G46920	locus:2041444	POL	poltergeist	Protein phosphatase 2C family protein;(source:Araport11)
AT2G46990	locus:2041324	IAA20	indole-3-acetic acid inducible 20	indole-3-acetic acid inducible 20;(source:Araport11)
AT2G47140	locus:2041394	SDR5	short-chain dehydrogenase reductase 5	NAD(P)-binding Rossmann-fold superfamily protein;(source:Araport11)
AT2G47260	locus:2065124	WRKY23	WRKY DNA-binding protein 23	WRKY DNA-binding protein 23;(source:Araport11)
AT3G01070	locus:2102157	ENODL16	early nodulin-like protein 16	early nodulin-like protein 16;(source:Araport11)
AT3G01410	locus:2096692	AT3G01410		Polynucleotidyl transferase, ribonuclease H-like superfamily protein;(source:Araport11)
AT3G01790	locus:2082304	AT3G01790		Ribosomal protein L13 family protein;(source:Araport11)
AT3G01970	locus:2078703	WRKY45	WRKY DNA-binding protein 45	WRKY DNA-binding protein 45;(source:Araport11)
AT3G02190	locus:2076527	AT3G02190		Ribosomal protein L39 family protein;(source:Araport11)
AT3G02210	locus:2076507	COBL1	COBRA-like protein 1 precursor	COBRA-like protein 1 precursor;(source:Araport11)
AT3G02790	locus:2075397	AT3G02790		zinc finger (C2H2 type) family protein;(source:Araport11)
AT3G02885	locus:505006327	GASA5	GAST1 protein homolog 5	GAST1 protein homolog 5;(source:Araport11)
AT3G03130	locus:2097715	AT3G03130		lisH domain-like protein;(source:Araport11)
AT3G03170	locus:2097760	AT3G03170		hypothetical protein;(source:Araport11)
AT3G03920	locus:2079349	AT3G03920		H/ACA ribonucleoprotein complex, subunit Gar1/Naf1 protein;(source:Araport11)
AT3G03950	locus:2095938	ECT1	evolutionarily conserved C-terminal region 1	evolutionarily conserved C-terminal region 1;(source:Araport11)
AT3G04230	locus:2103035	AT3G04230		Ribosomal protein S5 domain 2-like superfamily protein;(source:Araport11)
AT3G04570	locus:2084958	AHL19	AT-hook motif nuclear-localized protein 19	AT-hook motif nuclear-localized protein 19;(source:Araport11)
AT3G07390	locus:2079606	AIR12	Auxin-Induced in Root cultures 12	auxin-induced in root cultures-like protein;(source:Araport11)
AT3G07410	locus:2079631	RABA5b	RAB GTPase homolog A5B	RAB GTPase homolog A5B;(source:Araport11)
AT3G07590	locus:2091102	AT3G07590		Small nuclear ribonucleoprotein family protein;(source:Araport11)
AT3G08570	locus:2077763	AT3G08570		Phototropic-responsive NPH3 family protein;(source:Araport11)
AT3G10780	locus:2103222	AT3G10780		emp24/gp25L/p24 family/GOLD family protein;(source:Araport11)
AT3G10870	locus:2103202	MES17	methyl esterase 17	methyl esterase 17;(source:Araport11)
AT3G11210	locus:2074688	AT3G11210		SGNH hydrolase-type esterase superfamily protein;(source:Araport11)
AT3G11520	locus:2080717	CYCB1;3	CYCLIN B1;3	CYCLIN B1;(source:Araport11)
AT3G12270	locus:2082244	PRMT3	protein arginine methyltransferase 3	protein arginine methyltransferase 3;(source:Araport11)
AT3G12860	locus:2087755	AT3G12860		NOP56-like pre RNA processing ribonucleoprotein;(source:Araport11)
AT3G13160	locus:2090034	AT3G13160		Tetratricopeptide repeat (TPR)-like superfamily protein;(source:Araport11)
AT3G13380	locus:2092810	BRL3	BRI1-like 3	BRI1-like 3;(source:Araport11)
AT3G13860	locus:2087959	HSP60-3A	heat shock protein 60-3A	heat shock protein 60-3A;(source:Araport11)
AT3G13940	locus:2088257	AT3G13940		DNA binding / DNA-directed RNA polymerase;(source:Araport11)
AT3G14060	locus:2088197	AT3G14060		hypothetical protein;(source:Araport11)
AT3G15000	locus:2086310	RIP1	RNA-editing factor interacting protein 1	cobalt ion binding protein;(source:Araport11)
AT3G15540	locus:2090141	IAA19	indole-3-acetic acid inducible 19	indole-3-acetic acid inducible 19;(source:Araport11)
AT3G15720	locus:2093212	AT3G15720		Pectin lyase-like superfamily protein;(source:Araport11)
AT3G16150	locus:2093387	ASPGB1	asparaginase B1	N-terminal nucleophile aminohydrolases (Ntn hydrolases) superfamily protein;(source:Araport11)
AT3G16500	locus:2088324	PAP1	phytochrome-associated protein 1	phytochrome-associated protein 1;(source:Araport11)
AT3G17160	locus:2086092	AT3G17160		hypothetical protein;(source:Araport11)
AT3G18600	locus:2086909	AT3G18600		P-loop containing nucleoside triphosphate hydrolases superfamily protein;(source:Araport11)
AT3G19200	locus:2094073	AT3G19200		hypothetical protein;(source:Araport11)
AT3G19590	locus:2091211	BUB3.1	BUB (BUDDING UNINHIBITED BY BENZYMIDAZOL) 3.1	Transducin/WD40 repeat-like superfamily protein;(source:Araport11)
AT3G20840	locus:2091891	PLT1	PLETHORA 1	Integrase-type DNA-binding superfamily protein;(source:Araport11)
AT3G21420	locus:2089428	LBO1	LATERAL BRANCHING OXIDOREDUCTASE 1	2-oxoglutarate (2OG) and Fe(II)-dependent oxygenase superfamily protein;(source:Araport11)
AT3G22060	locus:2095662	AT3G22060		Receptor-like protein kinase-related family protein;(source:Araport11)
AT3G22310	locus:2087832	PMH1	putative mitochondrial RNA helicase 1	putative mitochondrial RNA helicase 1;(source:Araport11)
AT3G22360	locus:2087882	AOX1B	alternative oxidase 1B	alternative oxidase 1B;(source:Araport11)
AT3G22660	locus:2094384	AT3G22660		rRNA processing protein-like protein;(source:Araport11)
AT3G22790	locus:2094379	NET1A	Networked 1A	Kinase interacting (KIP1-like) family protein;(source:Araport11)
AT3G23240	locus:2086223	ERF1	ethylene response factor 1	ethylene response factor 1;(source:Araport11)
AT3G23830	locus:2076096	GRP4	glycine-rich RNA-binding protein 4	glycine-rich RNA-binding protein 4;(source:Araport11)
AT3G24240	locus:2085949	AT3G24240		Leucine-rich repeat receptor-like protein kinase family protein;(source:Araport11)
AT3G24450	locus:2094864	AT3G24450		Heavy metal transport/detoxification superfamily protein;(source:Araport11)
AT3G24660	locus:2093121	TMKL1	transmembrane kinase-like 1	transmembrane kinase-like 1;(source:Araport11)
AT3G25290	locus:2090240	AT3G25290		Auxin-responsive family protein;(source:Araport11)
AT3G25730	locus:2085969	EDF3	ethylene response DNA binding factor 3	ethylene response DNA binding factor 3;(source:Araport11)
AT3G25980	locus:2092125	MAD2	MITOTIC ARREST-DEFICIENT 2	DNA-binding HORMA family protein;(source:Araport11)
AT3G26410	locus:2079261	TRM11	tRNA modification 11	tRNA modification 11 protein;(source:Araport11)
AT3G26550	locus:2088837	AT3G26550		Cysteine/Histidine-rich C1 domain family protein;(source:Araport11)
AT3G26830	locus:2088394	PAD3	PHYTOALEXIN DEFICIENT 3	Cytochrome P450 superfamily protein;(source:Araport11)
AT3G27400	locus:2086656	AT3G27400		Pectin lyase-like superfamily protein;(source:Araport11)
AT3G27580	locus:2091443	ATPK7		Protein kinase superfamily protein;(source:Araport11)
AT3G29810	locus:2086601	COBL2	COBRA-like protein 2 precursor	COBRA-like protein 2 precursor;(source:Araport11)
AT3G29970	locus:2829357	AT3G29970		B12D protein;(source:Araport11)
AT3G30380	locus:2102921	AT3G30380		alpha/beta-Hydrolases superfamily protein;(source:Araport11)
AT3G42725	locus:505006385	AT3G42725		Putative membrane lipoprotein;(source:Araport11)
AT3G46560	locus:2075195	TIM9		Tim10/DDP family zinc finger protein;(source:Araport11)
AT3G46940	locus:2102817	DUT1	DUTP-PYROPHOSPHATASE-LIKE 1	DUTP-PYROPHOSPHATASE-LIKE 1;(source:Araport11)
AT3G48410	locus:2101160	AT3G48410		alpha/beta-Hydrolases superfamily protein;(source:Araport11)
AT3G48580	locus:2114545	XTH11	xyloglucan endotransglucosylase/hydrolase 11	xyloglucan endotransglucosylase/hydrolase 11;(source:Araport11)
AT3G50070	locus:2083128	CYCD3;3	CYCLIN D3;3	CYCLIN D3;(source:Araport11)
AT3G50870	locus:2077932	MNP	MONOPOLE	GATA type zinc finger transcription factor family protein;(source:Araport11)
AT3G51280	locus:2080858	AT3G51280		Tetratricopeptide repeat (TPR)-like superfamily protein;(source:Araport11)
AT3G52040	locus:2083755	AT3G52040		2,3-bisphosphoglycerate-dependent phosphoglycerate mutase;(source:Araport11)
AT3G52780	locus:2083288	PAP20		Purple acid phosphatases superfamily protein;(source:Araport11)
AT3G53190	locus:2101998	AT3G53190		Pectin lyase-like superfamily protein;(source:Araport11)
AT3G54000	locus:2084415	AT3G54000		TIP41-like protein;(source:Araport11)
AT3G54260	locus:2080280	TBL36	TRICHOME BIREFRINGENCE-LIKE 36	TRICHOME BIREFRINGENCE-LIKE 36;(source:Araport11)
AT3G54820	locus:2082642	PIP2;5	plasma membrane intrinsic protein 2;5	plasma membrane intrinsic protein 2;(source:Araport11)
AT3G55605	locus:505006400	AT3G55605		Mitochondrial glycoprotein family protein;(source:Araport11)
AT3G56070	locus:2078451	ROC2	rotamase cyclophilin 2	rotamase cyclophilin 2;(source:Araport11)
AT3G57150	locus:2080625	NAP57	homologue of NAP57	homologue of NAP57;(source:Araport11)
AT3G57550	locus:2103518	AGK2	guanylate kinase	guanylate kinase;(source:Araport11)
AT3G57950	locus:2095843	AT3G57950		cotton fiber protein;(source:Araport11)
AT3G58190	locus:2085420	LBD29	lateral organ boundaries-domain 29	lateral organ boundaries-domain 29;(source:Araport11)
AT3G60640	locus:2101816	ATG8G	AUTOPHAGY 8G	Ubiquitin-like superfamily protein;(source:Araport11)
AT3G61930	locus:2079487	AT3G61930		hypothetical protein;(source:Araport11)
AT3G62100	locus:2098023	IAA30	indole-3-acetic acid inducible 30	indole-3-acetic acid inducible 30;(source:Araport11)
AT3G62860	locus:2081710	AT3G62860		alpha/beta-Hydrolases superfamily protein;(source:Araport11)
AT3G63090	locus:2099257	AT3G63090		Ubiquitin carboxyl-terminal hydrolase family protein;(source:Araport11)
AT3G63240	locus:2077314	AT3G63240		DNAse I-like superfamily protein;(source:Araport11)
AT4G00200	locus:2126946	AT4G00200		AT hook motif DNA-binding family protein;(source:Araport11)
AT4G00600	locus:2127083	AT4G00600		Amino acid dehydrogenase family protein;(source:Araport11)
AT4G02280	locus:2137829	SUS3	sucrose synthase 3	sucrose synthase 3;(source:Araport11)
AT4G02290	locus:2137824	GH9B13	glycosyl hydrolase 9B13	glycosyl hydrolase 9B13;(source:Araport11)
AT4G02360	locus:2133254	AT4G02360		transmembrane protein, putative (Protein of unknown function, DUF538);(source:Araport11)
AT4G08780	locus:2138278	AT4G08780		Peroxidase superfamily protein;(source:Araport11)
AT4G12550	locus:2135600	AIR1	Auxin-Induced in Root cultures 1	Auxin-Induced in Root cultures 1;(source:Araport11)
AT4G12910	locus:2123186	scpl20	serine carboxypeptidase-like 20	serine carboxypeptidase-like 20;(source:Araport11)
AT4G13195	locus:505006439	CLE44	CLAVATA3/ESR-RELATED 44	CLAVATA3/ESR-RELATED 44;(source:Araport11)
AT4G13210	locus:2119290	AT4G13210		Pectin lyase-like superfamily protein;(source:Araport11)
AT4G13690	locus:2119510	AT4G13690		RNA-binding protein;(source:Araport11)
AT4G13710	locus:2005487	AT4G13710		Pectin lyase-like superfamily protein;(source:Araport11)
AT4G15530	locus:2130324	PPDK	pyruvate orthophosphate dikinase	pyruvate orthophosphate dikinase;(source:Araport11)
AT4G15550	locus:2130359	IAGLU	indole-3-acetate beta-D-glucosyltransferase	indole-3-acetate beta-D-glucosyltransferase;(source:Araport11)
AT4G15910	locus:2129795	DI21	drought-induced 21	drought-induced 21;(source:Araport11)
AT4G16240	locus:2130300	AT4G16240		hypothetical protein;(source:Araport11)
AT4G17350	locus:2130888	AT4G17350		auxin canalization protein (DUF828);(source:Araport11)
AT4G18910	locus:2117184	NIP1;2	NOD26-like intrinsic protein 1;2	NOD26-like intrinsic protein 1;(source:Araport11)
AT4G19400	locus:2140421	AT4G19400		Profilin family protein;(source:Araport11)
AT4G20020	locus:2119782	MORF1	multiple organellar RNA editing factor 1	multiple organellar RNA editing factor;(source:Araport11)
AT4G20320	locus:2120357	AT4G20320		CTP synthase family protein;(source:Araport11)
AT4G21120	locus:2127398	AAT1	amino acid transporter 1	amino acid transporter 1;(source:Araport11)
AT4G22470	locus:2127460	AT4G22470		protease inhibitor/seed storage/lipid transfer protein (LTP) family protein;(source:Araport11)
AT4G22920	locus:2127153	NYE1	NON-YELLOWING 1	non-yellowing 1;(source:Araport11)
AT4G25340	locus:2138029	FKBP53	FK506 BINDING PROTEIN 53	FK506 BINDING PROTEIN 53;(source:Araport11)
AT4G25630	locus:2131386	FIB2	fibrillarin 2	fibrillarin 2;(source:Araport11)
AT4G26140	locus:2120830	BGAL12	beta-galactosidase 12	beta-galactosidase 12;(source:Araport11)
AT4G26760	locus:2116267	MAP65-2	microtubule-associated protein 65-2	microtubule-associated protein 65-2;(source:Araport11)
AT4G27260	locus:2131739	WES1		Auxin-responsive GH3 family protein;(source:Araport11)
AT4G27590	locus:2137767	AT4G27590		Heavy metal transport/detoxification superfamily protein;(source:Araport11)
AT4G28180	locus:2123658	AT4G28180		hypothetical protein;(source:Araport11)
AT4G28450	locus:2121328	AT4G28450		WD repeat and SOF domain-containing protein 1;(source:Araport11)
AT4G28490	locus:2005540	HAE	HAESA	Leucine-rich receptor-like protein kinase family protein;(source:Araport11)
AT4G28940	locus:2123543	AT4G28940		Phosphorylase superfamily protein;(source:Araport11)
AT4G28950	locus:2123548	ROP9	RHO-related protein from plants 9	RHO-related protein from plants 9;(source:Araport11)
AT4G29190	locus:2118209	OZF2	oxidation-related zinc finger 2	Zinc finger C-x8-C-x5-C-x3-H type family protein;(source:Araport11)
AT4G29510	locus:2134328	PRMT11	arginine methyltransferase 11	arginine methyltransferase 11;(source:Araport11)
AT4G30080	locus:2126460	ARF16	auxin response factor 16	auxin response factor 16;(source:Araport11)
AT4G30140	locus:2126520	CDEF1	CUTICLE DESTRUCTING FACTOR 1	GDSL-like Lipase/Acylhydrolase superfamily protein;(source:Araport11)
AT4G30410	locus:2118676	AT4G30410		sequence-specific DNA binding transcription factor;(source:Araport11)
AT4G30800	locus:2126639	AT4G30800		Nucleic acid-binding, OB-fold-like protein;(source:Araport11)
AT4G30930	locus:2126699	NFD1	NUCLEAR FUSION DEFECTIVE 1	Ribosomal protein L21;(source:Araport11)
AT4G32460	locus:2127831	AT4G32460		choice-of-anchor C domain protein, putative (Protein of unknown function, DUF642);(source:Araport11)
AT4G34320	locus:2116214	AT4G34320		transmembrane protein, putative (DUF677);(source:Araport11)
AT4G34555	locus:505006559	AT4G34555		Ribosomal protein S25 family protein;(source:Araport11)
AT4G36180	locus:2122239	AT4G36180		Leucine-rich receptor-like protein kinase family protein;(source:Araport11)
AT4G36260	locus:2122234	STY2	STYLISH 2	Lateral root primordium (LRP) protein-like protein;(source:Araport11)
AT4G36430	locus:2115335	AT4G36430		Peroxidase superfamily protein;(source:Araport11)
AT4G36680	locus:2115375	AT4G36680		Tetratricopeptide repeat (TPR)-like superfamily protein;(source:Araport11)
AT4G36930	locus:2115080	SPT	SPATULA	basic helix-loop-helix (bHLH) DNA-binding superfamily protein;(source:Araport11)
AT4G37090	locus:2115140	AT4G37090		UDP-N-acetylmuramoyl-L-alanyl-D-glutamate-2, 6-diaminopimelate ligase;(source:Araport11)
AT4G37295	locus:505006566	AT4G37295		hypothetical protein;(source:Araport11)
AT4G37490	locus:2126377	CYCB1;1	CYCLIN B1;1	CYCLIN B1;(source:Araport11)
AT4G37580	locus:2005512	HLS1	HOOKLESS 1	Acyl-CoA N-acyltransferases (NAT) superfamily protein;(source:Araport11)
AT4G37870	locus:2137594	PCK1	phosphoenolpyruvate carboxykinase 1	phosphoenolpyruvate carboxykinase 1;(source:Araport11)
AT4G38210	locus:2120943	EXPA20	expansin A20	expansin A20;(source:Araport11)
AT4G38580	locus:2121199	FP6	farnesylated protein 6	farnesylated protein 6;(source:Araport11)
AT4G39860	locus:2140000	AT4G39860		hematological/neurological-like protein;(source:Araport11)
AT5G01870	locus:2181022	AT5G01870		Bifunctional inhibitor/lipid-transfer protein/seed storage 2S albumin superfamily protein;(source:Araport11)
AT5G01910	locus:2181062	AT5G01910		myelin transcription factor;(source:Araport11)
AT5G02540	locus:2181778	AT5G02540		NAD(P)-binding Rossmann-fold superfamily protein;(source:Araport11)
AT5G02550	locus:2181793	AT5G02550		hypothetical protein;(source:Araport11)
AT5G02820	locus:2151221	RHL2	ROOT HAIRLESS 2	Spo11/DNA topoisomerase VI, subunit A protein;(source:Araport11)
AT5G05340	locus:2153529	PRX52	peroxidase 52	Peroxidase superfamily protein;(source:Araport11)
AT5G05640	locus:2166364	AT5G05640		nucleoprotein-like protein;(source:Araport11)
AT5G06720	locus:2170204	PA2	peroxidase 2	peroxidase 2;(source:Araport11)
AT5G09770	locus:2144821	AT5G09770		Ribosomal protein L17 family protein;(source:Araport11)
AT5G09800	locus:2144846	AT5G09800		ARM repeat superfamily protein;(source:Araport11)
AT5G10510	locus:2142534	AIL6	AINTEGUMENTA-like 6	AINTEGUMENTA-like 6;(source:Araport11)
AT5G11780	locus:2181895	AT5G11780		SNF2 domain protein;(source:Araport11)
AT5G12330	locus:505006601	LRP1	LATERAL ROOT PRIMORDIUM 1	Lateral root primordium (LRP) protein-like protein;(source:Araport11)
AT5G13490	locus:2185041	AAC2	ADP/ATP carrier 2	ADP/ATP carrier 2;(source:Araport11)
AT5G14000	locus:2159073	NAC084	NAC domain containing protein 84	NAC domain containing protein 84;(source:Araport11)
AT5G14450	locus:2145693	AT5G14450		GDSL-like Lipase/Acylhydrolase superfamily protein;(source:Araport11)
AT5G14520	locus:2222607	AT5G14520		pescadillo-like protein;(source:Araport11)
AT5G14650	locus:2222657	AT5G14650		Pectin lyase-like superfamily protein;(source:Araport11)
AT5G15080	locus:2147805	AT5G15080		Protein kinase superfamily protein;(source:Araport11)
AT5G15160	locus:2150916	BNQ2	BANQUO 2	BANQUO 2;(source:Araport11)
AT5G15550	locus:2180952	AT5G15550		Transducin/WD40 repeat-like superfamily protein;(source:Araport11)
AT5G15750	locus:2143196	AT5G15750		Alpha-L RNA-binding motif/Ribosomal protein S4 family protein;(source:Araport11)
AT5G16950	locus:2148106	AT5G16950		krueppel-like factor;(source:Araport11)
AT5G17760	locus:2175986	AT5G17760		P-loop containing nucleoside triphosphate hydrolases superfamily protein;(source:Araport11)
AT5G17980	locus:2161523	AT5G17980		C2 calcium/lipid-binding plant phosphoribosyltransferase family protein;(source:Araport11)
AT5G18560	locus:2182993	PUCHI		Integrase-type DNA-binding superfamily protein;(source:Araport11)
AT5G18790	locus:2144920	AT5G18790		Ribosomal protein L33 family protein;(source:Araport11)
AT5G20600	locus:2149952	AT5G20600		ribosomal RNA processing-like protein;(source:Araport11)
AT5G22480	locus:2171142	AT5G22480		ZPR1 zinc-finger domain protein;(source:Araport11)
AT5G22650	locus:2162479	HD2B	histone deacetylase 2B	histone deacetylase 2B;(source:Araport11)
AT5G25900	locus:2180572	GA3	GA requiring 3	GA requiring 3;(source:Araport11)
AT5G26110	locus:2180637	AT5G26110		Protein kinase superfamily protein;(source:Araport11)
AT5G26220	locus:2179714	AT5G26220		ChaC-like family protein;(source:Araport11)
AT5G26731	locus:505006639	AT5G26731		hypothetical protein;(source:Araport11)
AT5G27140	locus:2181236	AT5G27140		NOP56-like pre RNA processing ribonucleoprotein;(source:Araport11)
AT5G27330	locus:2146440	AT5G27330		Prefoldin chaperone subunit family protein;(source:Araport11)
AT5G28490	locus:2147494	LSH1	LIGHT-DEPENDENT SHORT HYPOCOTYLS 1	LIGHT-DEPENDENT SHORT HYPOCOTYLS-like protein (DUF640);(source:Araport11)
AT5G28650	locus:2148815	WRKY74	WRKY DNA-binding protein 74	WRKY DNA-binding protein 74;(source:Araport11)
AT5G33300	locus:2145934	AT5G33300		chromosome-associated kinesin-like protein;(source:Araport11)
AT5G41620	locus:2160477	AT5G41620		intracellular protein transporter USO1-like protein;(source:Araport11)
AT5G44210	locus:2167659	ERF9	erf domain protein 9	erf domain protein 9;(source:Araport11)
AT5G44710	locus:2156359	AT5G44710		37S ribosomal protein S27;(source:Araport11)
AT5G46700	locus:2178570	TRN2	TORNADO 2	Tetraspanin family protein;(source:Araport11)
AT5G47060	locus:2171047	AT5G47060		hypothetical protein (DUF581);(source:Araport11)
AT5G47550	locus:2168973	AT5G47550		Cystatin/monellin superfamily protein;(source:Araport11)
AT5G47750	locus:2160922	D6PKL2	D6 protein kinase like 2	D6 protein kinase like 2;(source:Araport11)
AT5G47920	locus:2160932	AT5G47920		transcription elongation factor;(source:Araport11)
AT5G48650	locus:2152566	AT5G48650		Nuclear transport factor 2 (NTF2) family protein with RNA binding (RRM-RBD-RNP motifs) domain-containing protein;(source:Araport11)
AT5G48940	locus:2154344	AT5G48940		Leucine-rich repeat transmembrane protein kinase family protein;(source:Araport11)
AT5G49560	locus:2157859	AT5G49560		Putative methyltransferase family protein;(source:Araport11)
AT5G49690	locus:2156997	AT5G49690		UDP-Glycosyltransferase superfamily protein;(source:Araport11)
AT5G50260	locus:2157712	CEP1	cysteine endopeptidase 1	Cysteine proteinases superfamily protein;(source:Araport11)
AT5G51590	locus:2153142	AT5G51590		AT hook motif DNA-binding family protein;(source:Araport11)
AT5G51940	locus:2173058	NRPB6A		RNA polymerase Rpb6;(source:Araport11)
AT5G52170	locus:2145116	HDG7	homeodomain GLABROUS 7	homeodomain GLABROUS 7;(source:Araport11)
AT5G52390	locus:2156657	AT5G52390		PAR1 protein;(source:Araport11)
AT5G53090	locus:2163741	AT5G53090		NAD(P)-binding Rossmann-fold superfamily protein;(source:Araport11)
AT5G53290	locus:2154272	CRF3	cytokinin response factor 3	cytokinin response factor 3;(source:Araport11)
AT5G53320	locus:2154227	AT5G53320		Leucine-rich repeat protein kinase family protein;(source:Araport11)
AT5G54400	locus:2147289	AT5G54400		S-adenosyl-L-methionine-dependent methyltransferases superfamily protein;(source:Araport11)
AT5G54510	locus:2147314	DFL1	DWARF IN LIGHT 1	Auxin-responsive GH3 family protein;(source:Araport11)
AT5G55050	locus:2151953	AT5G55050		GDSL-like Lipase/Acylhydrolase superfamily protein;(source:Araport11)
AT5G55250	locus:2161680	IAMT1	IAA carboxylmethyltransferase 1	IAA carboxylmethyltransferase 1;(source:Araport11)
AT5G55340	locus:2173902	AT5G55340		MBOAT (membrane bound O-acyl transferase) family protein;(source:Araport11)
AT5G56580	locus:2164981	MKK6	MAP kinase kinase 6	MAP kinase kinase 6;(source:Araport11)
AT5G56970	locus:2164615	CKX3	cytokinin oxidase 3	cytokinin oxidase 3;(source:Araport11)
AT5G57130	locus:2175589	AT5G57130		Clp amino terminal domain-containing protein;(source:Araport11)
AT5G57280	locus:2165610	RID2	root initiation defective 2	S-adenosyl-L-methionine-dependent methyltransferases superfamily protein;(source:Araport11)
AT5G57290	locus:2165620	AT5G57290		60S acidic ribosomal protein family;(source:Araport11)
AT5G57410	locus:2172989	AT5G57410		Afadin/alpha-actinin-binding protein;(source:Araport11)
AT5G58210	locus:2161298	AT5G58210		hydroxyproline-rich glycoprotein family protein;(source:Araport11)
AT5G58580	locus:2178788	ATL63	TOXICOS EN LEVADURA 63	TOXICOS EN LEVADURA 63;(source:Araport11)
AT5G58590	locus:2178798	RANBP1	RAN binding protein 1	RAN binding protein 1;(source:Araport11)
AT5G58750	locus:2178793	AT5G58750		NAD(P)-binding Rossmann-fold superfamily protein;(source:Araport11)
AT5G59320	locus:2168474	LTP3	lipid transfer protein 3	lipid transfer protein 3;(source:Araport11)
AT5G60200	locus:2144030	TMO6	TARGET OF MONOPTEROS 6	TARGET OF MONOPTEROS 6;(source:Araport11)
AT5G60960	locus:2173552	PNM1	PPR protein localized to the nucleus and mitochondria 1	Pentatricopeptide repeat (PPR) superfamily protein;(source:Araport11)
AT5G61030	locus:2159401	GR-RBP3	glycine-rich RNA-binding protein 3	glycine-rich RNA-binding protein 3;(source:Araport11)
AT5G62290	locus:2167918	AT5G62290		nucleotide-sensitive chloride conductance regulator (ICln) family protein;(source:Araport11)
AT5G63135	locus:505006711	AT5G63135		transcription termination factor;(source:Araport11)
AT5G64680	locus:2174834	AT5G64680		mediator-associated protein;(source:Araport11)
AT5G65320	locus:2168235	AT5G65320		basic helix-loop-helix (bHLH) DNA-binding superfamily protein;(source:Araport11)
AT5G66170	locus:2156882	STR18	sulfurtransferase 18	sulfurtransferase 18;(source:Araport11)
AT5G66700	locus:2173669	HB53	homeobox 53	homeobox 53;(source:Araport11)
AT5G66750	locus:2173644	CHR1	chromatin remodeling 1	chromatin remodeling 1;(source:Araport11)
AT1G62763	hypothetical protein
AT5G26665	pectinacetylesterase, putative

## Sheet: DNA binding
AT1G07370	proliferating cellular nuclear antigen 1|ATPCNA1,PCNA1
AT1G19850	Transcriptional factor B3 family protein / auxin-responsive factor AUX/IAA-like protein
AT1G28360	ERF domain protein 12|ATERF12,ERF12
AT1G33420	RING/FYVE/PHD zinc finger superfamily protein
AT1G48000	myb domain protein 112|AtMYB112,MYB112
AT1G53490	RING/U-box superfamily protein
AT1G54690	gamma histone variant H2AX|G-H2AX,GAMMA-H2AX,H2AXB,HTA3
AT1G57820	Zinc finger (C3HC4-type RING finger) family protein
AT1G60850	DNA-directed RNA polymerase family protein|AAC42,ATRPAC42
AT1G80270	PENTATRICOPEPTIDE REPEAT 596
AT2G07690	Minichromosome maintenance (MCM2/3/5) family protein|MCM5
AT2G29540	RNApolymerase 14 kDa subunit|ATRPAC14,ATRPC14,RPC14
AT2G29570	proliferating cell nuclear antigen 2|ATPCNA2,PCNA2
AT2G34710	Homeobox-leucine zipper family protein / lipid-binding START domain-containing protein|ATHB-14,ATHB14,PHB,PHB-1D
AT2G38810	histone H2A 8|HTA8
AT3G22310	putative mitochondrial RNA helicase 1|ATRH9,PMH1
AT3G23240	ethylene response factor 1|ATERF1,ERF1
AT3G23830	glycine-rich RNA-binding protein 4|GR-RBP4,GRP4
AT3G25980	DNA-binding HORMA family protein
AT4G00200	AT hook motif DNA-binding family protein
AT4G36930	basic helix-loop-helix (bHLH) DNA-binding superfamily protein|SPT
AT5G02820	Spo11/DNA topoisomerase VI, subunit A protein|BIN5,RHL2
AT5G10510	AINTEGUMENTA-like 6
AT5G15160	BANQUO 2|BHLH134,BNQ2
AT5G18560	Integrase-type DNA-binding superfamily protein|PUCHI
AT5G27140	NOP56-like pre RNA processing ribonucleoprotein
AT5G44210	erf domain protein 9|ATERF-9,ATERF9,ERF9
AT5G51940	RNA polymerase Rpb6|NRPB6A,NRPD6A,NRPE6A
AT5G52170	homeodomain GLABROUS 7|HDG7
AT5G53290	cytokinin response factor 3|CRF3
AT5G60200	TARGET OF MONOPTEROS 6|TMO6
AT5G65320	basic helix-loop-helix (bHLH) DNA-binding superfamily protein
AT5G66700	homeobox 53|ATHB53,HB-8,HB53

## Sheet: cell cycle
AT1G02970	WEE1	Arabidopsis thaliana	GO:0000076	DNA replication checkpoint signaling	GO:0044770	cell cycle phase transition
AT1G02970	WEE1	Arabidopsis thaliana	GO:1902750	negative regulation of cell cycle G2/M phase transition	GO:0044770	cell cycle phase transition
AT1G20590	AT1G20590	Arabidopsis thaliana	GO:0044772	mitotic cell cycle phase transition	GO:0044770	cell cycle phase transition
AT1G44110	CYCA1;1	Arabidopsis thaliana	GO:0044772	mitotic cell cycle phase transition	GO:0044770	cell cycle phase transition
AT1G50490	UBC20	Arabidopsis thaliana	GO:0030071	regulation of mitotic metaphase/anaphase transition	GO:0044770	cell cycle phase transition
AT1G78770	APC6	Arabidopsis thaliana	GO:0007091	metaphase/anaphase transition of mitotic cell cycle	GO:0044770	cell cycle phase transition
AT1G78770	APC6	Arabidopsis thaliana	GO:0045842	positive regulation of mitotic metaphase/anaphase transition	GO:0044770	cell cycle phase transition
AT1G80370	CYCA2;4	Arabidopsis thaliana	GO:0010389	regulation of G2/M transition of mitotic cell cycle	GO:0044770	cell cycle phase transition
AT1G80370	CYCA2;4	Arabidopsis thaliana	GO:0044772	mitotic cell cycle phase transition	GO:0044770	cell cycle phase transition
AT2G38620	CDKB1;2	Arabidopsis thaliana	GO:0000082	G1/S transition of mitotic cell cycle	GO:0044770	cell cycle phase transition
AT2G38620	CDKB1;2	Arabidopsis thaliana	GO:0010389	regulation of G2/M transition of mitotic cell cycle	GO:0044770	cell cycle phase transition
AT2G38620	CDKB1;2	Arabidopsis thaliana	GO:1902806	regulation of cell cycle G1/S phase transition	GO:0044770	cell cycle phase transition
AT3G11520	CYCB1;3	Arabidopsis thaliana	GO:0044772	mitotic cell cycle phase transition	GO:0044770	cell cycle phase transition
AT3G19590	BUB3.1	Arabidopsis thaliana	GO:0007094	mitotic spindle assembly checkpoint signaling	GO:0044770	cell cycle phase transition
AT3G25980	MAD2	Arabidopsis thaliana	GO:0007094	mitotic spindle assembly checkpoint signaling	GO:0044770	cell cycle phase transition
AT3G50070	CYCD3;3	Arabidopsis thaliana	GO:0044772	mitotic cell cycle phase transition	GO:0044770	cell cycle phase transition
AT4G37490	CYCB1;1	Arabidopsis thaliana	GO:0044772	mitotic cell cycle phase transition	GO:0044770	cell cycle phase transition
AT5G63135	AT5G63135	Arabidopsis thaliana	GO:0090266	regulation of mitotic cell cycle spindle assembly checkpoint	GO:0044770	cell cycle phase transition

## Sheet: auxin response
AT1G10230	SK18	Arabidopsis thaliana	GO:0009733	response to auxin	GO:0009733	response to auxin
AT1G10230	SK18	Arabidopsis thaliana	GO:0009734	auxin-activated signaling pathway	GO:0009733	response to auxin
AT1G19850	MP	Arabidopsis thaliana	GO:0009733	response to auxin	GO:0009733	response to auxin
AT1G19850	MP	Arabidopsis thaliana	GO:0009734	auxin-activated signaling pathway	GO:0009733	response to auxin
AT1G65920	AT1G65920	Arabidopsis thaliana	GO:0009733	response to auxin	GO:0009733	response to auxin
AT1G73590	PIN1	Arabidopsis thaliana	GO:0009734	auxin-activated signaling pathway	GO:0009733	response to auxin
AT1G75580	AT1G75580	Arabidopsis thaliana	GO:0009733	response to auxin	GO:0009733	response to auxin
AT2G14960	GH3.1	Arabidopsis thaliana	GO:0009733	response to auxin	GO:0009733	response to auxin
AT2G21050	LAX2	Arabidopsis thaliana	GO:0009734	auxin-activated signaling pathway	GO:0009733	response to auxin
AT2G33310	IAA13	Arabidopsis thaliana	GO:0009733	response to auxin	GO:0009733	response to auxin
AT2G33310	IAA13	Arabidopsis thaliana	GO:0009734	auxin-activated signaling pathway	GO:0009733	response to auxin
AT2G34650	PID	Arabidopsis thaliana	GO:0009733	response to auxin	GO:0009733	response to auxin
AT2G34650	PID	Arabidopsis thaliana	GO:0009734	auxin-activated signaling pathway	GO:0009733	response to auxin
AT2G46990	IAA20	Arabidopsis thaliana	GO:0009733	response to auxin	GO:0009733	response to auxin
AT2G46990	IAA20	Arabidopsis thaliana	GO:0009734	auxin-activated signaling pathway	GO:0009733	response to auxin
AT2G47260	WRKY23	Arabidopsis thaliana	GO:0009733	response to auxin	GO:0009733	response to auxin
AT3G07390	AIR12	Arabidopsis thaliana	GO:0009733	response to auxin	GO:0009733	response to auxin
AT3G07390	AIR12	Arabidopsis thaliana	GO:0009734	auxin-activated signaling pathway	GO:0009733	response to auxin
AT3G15540	IAA19	Arabidopsis thaliana	GO:0009733	response to auxin	GO:0009733	response to auxin
AT3G15540	IAA19	Arabidopsis thaliana	GO:0009734	auxin-activated signaling pathway	GO:0009733	response to auxin
AT3G16500	PAP1	Arabidopsis thaliana	GO:0009733	response to auxin	GO:0009733	response to auxin
AT3G16500	PAP1	Arabidopsis thaliana	GO:0009734	auxin-activated signaling pathway	GO:0009733	response to auxin
AT3G20840	PLT1	Arabidopsis thaliana	GO:0009734	auxin-activated signaling pathway	GO:0009733	response to auxin
AT3G27580	ATPK7	Arabidopsis thaliana	GO:0009734	auxin-activated signaling pathway	GO:0009733	response to auxin
AT3G62100	IAA30	Arabidopsis thaliana	GO:0009733	response to auxin	GO:0009733	response to auxin
AT3G62100	IAA30	Arabidopsis thaliana	GO:0009734	auxin-activated signaling pathway	GO:0009733	response to auxin
AT4G12550	AIR1	Arabidopsis thaliana	GO:0009733	response to auxin	GO:0009733	response to auxin
AT4G27260	WES1	Arabidopsis thaliana	GO:0009733	response to auxin	GO:0009733	response to auxin
AT4G30080	ARF16	Arabidopsis thaliana	GO:0009733	response to auxin	GO:0009733	response to auxin
AT4G30080	ARF16	Arabidopsis thaliana	GO:0009734	auxin-activated signaling pathway	GO:0009733	response to auxin
AT4G36260	STY2	Arabidopsis thaliana	GO:0009734	auxin-activated signaling pathway	GO:0009733	response to auxin
AT4G37580	HLS1	Arabidopsis thaliana	GO:0009734	auxin-activated signaling pathway	GO:0009733	response to auxin
AT5G02540	AT5G02540	Arabidopsis thaliana	GO:0009733	response to auxin	GO:0009733	response to auxin
AT5G10510	AIL6	Arabidopsis thaliana	GO:0060774	auxin mediated signaling pathway involved in phyllotactic patterning	GO:0009733	response to auxin
AT5G12330	LRP1	Arabidopsis thaliana	GO:0009733	response to auxin	GO:0009733	response to auxin
AT5G12330	LRP1	Arabidopsis thaliana	GO:0009734	auxin-activated signaling pathway	GO:0009733	response to auxin
AT5G46700	TRN2	Arabidopsis thaliana	GO:0009734	auxin-activated signaling pathway	GO:0009733	response to auxin
AT5G47750	D6PKL2	Arabidopsis thaliana	GO:0009734	auxin-activated signaling pathway	GO:0009733	response to auxin
AT5G54510	DFL1	Arabidopsis thaliana	GO:0009733	response to auxin	GO:0009733	response to auxin
AT5G54510	DFL1	Arabidopsis thaliana	GO:0009734	auxin-activated signaling pathway	GO:0009733	response to auxin
AT5G66700	HB53	Arabidopsis thaliana	GO:0009733	response to auxin	GO:0009733	response to auxin

## Sheet: auxin homoeostasis
AT1G59500	GH3.4	Arabidopsis thaliana	GO:0010252	auxin homeostasis	GO:0010252	auxin homeostasis
AT1G73590	PIN1	Arabidopsis thaliana	GO:0010252	auxin homeostasis	GO:0010252	auxin homeostasis
AT2G23170	GH3.3	Arabidopsis thaliana	GO:0010252	auxin homeostasis	GO:0010252	auxin homeostasis
AT2G32280	AT2G32280	Arabidopsis thaliana	GO:0010252	auxin homeostasis	GO:0010252	auxin homeostasis
AT4G27260	WES1	Arabidopsis thaliana	GO:0010252	auxin homeostasis	GO:0010252	auxin homeostasis
AT4G36260	STY2	Arabidopsis thaliana	GO:0010252	auxin homeostasis	GO:0010252	auxin homeostasis
AT5G54510	DFL1	Arabidopsis thaliana	GO:0010252	auxin homeostasis	GO:0010252	auxin homeostasis
AT5G55250	IAMT1	Arabidopsis thaliana	GO:0010252	auxin homeostasis	GO:0010252	auxin homeostasis

## Sheet: root development
AT1G09380	UMAMIT25	Arabidopsis thaliana	GO:0010054	trichoblast differentiation	GO:0022622	root system development
AT1G19850	MP	Arabidopsis thaliana	GO:0048364	root development	GO:0022622	root system development
AT1G34110	AT1G34110	Arabidopsis thaliana	GO:0010082	regulation of root meristem growth	GO:0022622	root system development
AT1G69526	AT1G69526	Arabidopsis thaliana	GO:0010015	root morphogenesis	GO:0022622	root system development
AT1G73590	PIN1	Arabidopsis thaliana	GO:0048364	root development	GO:0022622	root system development
AT2G21050	LAX2	Arabidopsis thaliana	GO:0048829	root cap development	GO:0022622	root system development
AT2G34650	PID	Arabidopsis thaliana	GO:0048766	root hair initiation	GO:0022622	root system development
AT2G34650	PID	Arabidopsis thaliana	GO:0048767	root hair elongation	GO:0022622	root system development
AT2G42430	LBD16	Arabidopsis thaliana	GO:0010311	lateral root formation	GO:0022622	root system development
AT2G43590	AT2G43590	Arabidopsis thaliana	GO:0010015	root morphogenesis	GO:0022622	root system development
AT2G45420	LBD18	Arabidopsis thaliana	GO:0010311	lateral root formation	GO:0022622	root system development
AT2G46990	IAA20	Arabidopsis thaliana	GO:0048364	root development	GO:0022622	root system development
AT2G47140	SDR5	Arabidopsis thaliana	GO:0010015	root morphogenesis	GO:0022622	root system development
AT3G01070	ENODL16	Arabidopsis thaliana	GO:0010015	root morphogenesis	GO:0022622	root system development
AT3G07390	AIR12	Arabidopsis thaliana	GO:0010102	lateral root morphogenesis	GO:0022622	root system development
AT3G20840	PLT1	Arabidopsis thaliana	GO:0010449	root meristem growth	GO:0022622	root system development
AT3G20840	PLT1	Arabidopsis thaliana	GO:0048364	root development	GO:0022622	root system development
AT3G24240	AT3G24240	Arabidopsis thaliana	GO:0010078	maintenance of root meristem identity	GO:0022622	root system development
AT3G24240	AT3G24240	Arabidopsis thaliana	GO:0010082	regulation of root meristem growth	GO:0022622	root system development
AT3G24240	AT3G24240	Arabidopsis thaliana	GO:0010449	root meristem growth	GO:0022622	root system development
AT3G25730	EDF3	Arabidopsis thaliana	GO:0010015	root morphogenesis	GO:0022622	root system development
AT3G26550	AT3G26550	Arabidopsis thaliana	GO:0048364	root development	GO:0022622	root system development
AT3G58190	LBD29	Arabidopsis thaliana	GO:0010311	lateral root formation	GO:0022622	root system development
AT3G62100	IAA30	Arabidopsis thaliana	GO:0048364	root development	GO:0022622	root system development
AT4G12550	AIR1	Arabidopsis thaliana	GO:0010102	lateral root morphogenesis	GO:0022622	root system development
AT4G13195	CLE44	Arabidopsis thaliana	GO:0010078	maintenance of root meristem identity	GO:0022622	root system development
AT4G13710	AT4G13710	Arabidopsis thaliana	GO:0010015	root morphogenesis	GO:0022622	root system development
AT4G15530	PPDK	Arabidopsis thaliana	GO:0048364	root development	GO:0022622	root system development
AT4G26140	BGAL12	Arabidopsis thaliana	GO:0010015	root morphogenesis	GO:0022622	root system development
AT4G26760	MAP65-2	Arabidopsis thaliana	GO:0048528	post-embryonic root development	GO:0022622	root system development
AT4G28490	HAE	Arabidopsis thaliana	GO:0010102	lateral root morphogenesis	GO:0022622	root system development
AT4G28940	AT4G28940	Arabidopsis thaliana	GO:0010015	root morphogenesis	GO:0022622	root system development
AT4G30080	ARF16	Arabidopsis thaliana	GO:0048829	root cap development	GO:0022622	root system development
AT4G30140	CDEF1	Arabidopsis thaliana	GO:0048364	root development	GO:0022622	root system development
AT5G02540	AT5G02540	Arabidopsis thaliana	GO:0048364	root development	GO:0022622	root system development
AT5G10510	AIL6	Arabidopsis thaliana	GO:0010311	lateral root formation	GO:0022622	root system development
AT5G10510	AIL6	Arabidopsis thaliana	GO:0048364	root development	GO:0022622	root system development
AT5G12330	LRP1	Arabidopsis thaliana	GO:0048364	root development	GO:0022622	root system development
AT5G18560	PUCHI	Arabidopsis thaliana	GO:0010102	lateral root morphogenesis	GO:0022622	root system development
AT5G22650	HD2B	Arabidopsis thaliana	GO:0048364	root development	GO:0022622	root system development
AT5G46700	TRN2	Arabidopsis thaliana	GO:0010015	root morphogenesis	GO:0022622	root system development
AT5G48940	AT5G48940	Arabidopsis thaliana	GO:0010078	maintenance of root meristem identity	GO:0022622	root system development
AT5G48940	AT5G48940	Arabidopsis thaliana	GO:0010082	regulation of root meristem growth	GO:0022622	root system development
AT5G48940	AT5G48940	Arabidopsis thaliana	GO:0010449	root meristem growth	GO:0022622	root system development
AT5G53320	AT5G53320	Arabidopsis thaliana	GO:0048364	root development	GO:0022622	root system development
AT5G55050	AT5G55050	Arabidopsis thaliana	GO:0010015	root morphogenesis	GO:0022622	root system development
AT5G56580	MKK6	Arabidopsis thaliana	GO:0010311	lateral root formation	GO:0022622	root system development
AT5G57280	RID2	Arabidopsis thaliana	GO:0010078	maintenance of root meristem identity	GO:0022622	root system development
AT5G57280	RID2	Arabidopsis thaliana	GO:0048364	root development	GO:0022622	root system development
AT5G57280	RID2	Arabidopsis thaliana	GO:0048527	lateral root development	GO:0022622	root system development
AT5G60200	TMO6	Arabidopsis thaliana	GO:0048364	root development	GO:0022622	root system development
AT5G60200	TMO6	Arabidopsis thaliana	GO:0090057	root radial pattern formation	GO:0022622	root system development
AT5G66700	HB53	Arabidopsis thaliana	GO:0048364	root development	GO:0022622	root system development

## Sheet: ribosome biogenesis
AT1G02870	AT1G02870	Arabidopsis thaliana	GO:0042273	ribosomal large subunit biogenesis	GO:0042254	ribosome biogenesis
AT1G03360	RRP4	Arabidopsis thaliana	GO:0000460	maturation of 5.8S rRNA	GO:0042254	ribosome biogenesis
AT1G03360	RRP4	Arabidopsis thaliana	GO:0000467	exonucleolytic trimming to generate mature 3'-end of 5.8S rRNA from tricistronic rRNA transcript (SSU-rRNA, 5.8S rRNA, LSU-rRNA)	GO:0042254	ribosome biogenesis
AT1G06720	AT1G06720	Arabidopsis thaliana	GO:0000462	maturation of SSU-rRNA from tricistronic rRNA transcript (SSU-rRNA, 5.8S rRNA, LSU-rRNA)	GO:0042254	ribosome biogenesis
AT1G06720	AT1G06720	Arabidopsis thaliana	GO:0000479	endonucleolytic cleavage of tricistronic rRNA transcript (SSU-rRNA, 5.8S rRNA, LSU-rRNA)	GO:0042254	ribosome biogenesis
AT1G18850	AT1G18850	Arabidopsis thaliana	GO:0006364	rRNA processing	GO:0042254	ribosome biogenesis
AT1G51380	AT1G51380	Arabidopsis thaliana	GO:0006364	rRNA processing	GO:0042254	ribosome biogenesis
AT1G52930	AT1G52930	Arabidopsis thaliana	GO:0000027	ribosomal large subunit assembly	GO:0042254	ribosome biogenesis
AT1G52930	AT1G52930	Arabidopsis thaliana	GO:0006364	rRNA processing	GO:0042254	ribosome biogenesis
AT1G56110	NOP56	Arabidopsis thaliana	GO:0042254	ribosome biogenesis	GO:0042254	ribosome biogenesis
AT2G19670	PRMT1A	Arabidopsis thaliana	GO:0006364	rRNA processing	GO:0042254	ribosome biogenesis
AT2G20490	NOP10	Arabidopsis thaliana	GO:0031118	rRNA pseudouridine synthesis	GO:0042254	ribosome biogenesis
AT2G34570	MEE21	Arabidopsis thaliana	GO:0006364	rRNA processing	GO:0042254	ribosome biogenesis
AT3G03920	AT3G03920	Arabidopsis thaliana	GO:0000454	snoRNA guided rRNA pseudouridine synthesis	GO:0042254	ribosome biogenesis
AT3G04230	AT3G04230	Arabidopsis thaliana	GO:0000462	maturation of SSU-rRNA from tricistronic rRNA transcript (SSU-rRNA, 5.8S rRNA, LSU-rRNA)	GO:0042254	ribosome biogenesis
AT3G12860	AT3G12860	Arabidopsis thaliana	GO:0042254	ribosome biogenesis	GO:0042254	ribosome biogenesis
AT3G18600	AT3G18600	Arabidopsis thaliana	GO:0000463	maturation of LSU-rRNA from tricistronic rRNA transcript (SSU-rRNA, 5.8S rRNA, LSU-rRNA)	GO:0042254	ribosome biogenesis
AT3G22310	PMH1	Arabidopsis thaliana	GO:0006364	rRNA processing	GO:0042254	ribosome biogenesis
AT3G22660	AT3G22660	Arabidopsis thaliana	GO:0006364	rRNA processing	GO:0042254	ribosome biogenesis
AT3G22660	AT3G22660	Arabidopsis thaliana	GO:0042273	ribosomal large subunit biogenesis	GO:0042254	ribosome biogenesis
AT3G57150	NAP57	Arabidopsis thaliana	GO:0031118	rRNA pseudouridine synthesis	GO:0042254	ribosome biogenesis
AT4G25630	FIB2	Arabidopsis thaliana	GO:0006364	rRNA processing	GO:0042254	ribosome biogenesis
AT4G25630	FIB2	Arabidopsis thaliana	GO:0031167	rRNA methylation	GO:0042254	ribosome biogenesis
AT4G28450	AT4G28450	Arabidopsis thaliana	GO:0006364	rRNA processing	GO:0042254	ribosome biogenesis
AT4G29510	PRMT11	Arabidopsis thaliana	GO:0006364	rRNA processing	GO:0042254	ribosome biogenesis
AT5G14520	AT5G14520	Arabidopsis thaliana	GO:0000463	maturation of LSU-rRNA from tricistronic rRNA transcript (SSU-rRNA, 5.8S rRNA, LSU-rRNA)	GO:0042254	ribosome biogenesis
AT5G14520	AT5G14520	Arabidopsis thaliana	GO:0000466	maturation of 5.8S rRNA from tricistronic rRNA transcript (SSU-rRNA, 5.8S rRNA, LSU-rRNA)	GO:0042254	ribosome biogenesis
AT5G14520	AT5G14520	Arabidopsis thaliana	GO:0090069	regulation of ribosome biogenesis	GO:0042254	ribosome biogenesis
AT5G15550	AT5G15550	Arabidopsis thaliana	GO:0000463	maturation of LSU-rRNA from tricistronic rRNA transcript (SSU-rRNA, 5.8S rRNA, LSU-rRNA)	GO:0042254	ribosome biogenesis
AT5G15550	AT5G15550	Arabidopsis thaliana	GO:0000466	maturation of 5.8S rRNA from tricistronic rRNA transcript (SSU-rRNA, 5.8S rRNA, LSU-rRNA)	GO:0042254	ribosome biogenesis
AT5G15550	AT5G15550	Arabidopsis thaliana	GO:0006364	rRNA processing	GO:0042254	ribosome biogenesis
AT5G15750	AT5G15750	Arabidopsis thaliana	GO:0006364	rRNA processing	GO:0042254	ribosome biogenesis
AT5G20600	AT5G20600	Arabidopsis thaliana	GO:0006364	rRNA processing	GO:0042254	ribosome biogenesis
AT5G27140	AT5G27140	Arabidopsis thaliana	GO:0042254	ribosome biogenesis	GO:0042254	ribosome biogenesis
AT5G57280	RID2	Arabidopsis thaliana	GO:0006364	rRNA processing	GO:0042254	ribosome biogenesis
AT5G57280	RID2	Arabidopsis thaliana	GO:0070476	rRNA (guanine-N7)-methylation	GO:0042254	ribosome biogenesis

## Sheet: snoRNAbinding
AT1G06720	AT1G06720	Arabidopsis thaliana	GO:0034511	U3 snoRNA binding	GO:0030515	snoRNA binding
AT1G56110	NOP56	Arabidopsis thaliana	GO:0030515	snoRNA binding	GO:0030515	snoRNA binding
AT2G20490	NOP10	Arabidopsis thaliana	GO:0030515	snoRNA binding	GO:0030515	snoRNA binding
AT2G20490	NOP10	Arabidopsis thaliana	GO:0034513	box H/ACA snoRNA binding	GO:0030515	snoRNA binding
AT3G03920	AT3G03920	Arabidopsis thaliana	GO:0034513	box H/ACA snoRNA binding	GO:0030515	snoRNA binding
AT3G12860	AT3G12860	Arabidopsis thaliana	GO:0030515	snoRNA binding	GO:0030515	snoRNA binding
AT4G25630	FIB2	Arabidopsis thaliana	GO:0030515	snoRNA binding	GO:0030515	snoRNA binding
AT5G15750	AT5G15750	Arabidopsis thaliana	GO:0030515	snoRNA binding	GO:0030515	snoRNA binding
AT5G27140	AT5G27140	Arabidopsis thaliana	GO:0030515	snoRNA binding	GO:0030515	snoRNA binding

## Sheet: hormone sign
AT1G10230	SK18	Arabidopsis thaliana	GO:0009734	auxin-activated signaling pathway	GO:0032870	cellular response to hormone stimulus
AT1G10230	SK18	Arabidopsis thaliana	GO:0009867	jasmonic acid mediated signaling pathway	GO:0032870	cellular response to hormone stimulus
AT1G19850	MP	Arabidopsis thaliana	GO:0009734	auxin-activated signaling pathway	GO:0032870	cellular response to hormone stimulus
AT1G28360	ERF12	Arabidopsis thaliana	GO:0009873	ethylene-activated signaling pathway	GO:0032870	cellular response to hormone stimulus
AT1G34110	AT1G34110	Arabidopsis thaliana	GO:0009755	hormone-mediated signaling pathway	GO:0032870	cellular response to hormone stimulus
AT1G55610	BRL1	Arabidopsis thaliana	GO:0009755	hormone-mediated signaling pathway	GO:0032870	cellular response to hormone stimulus
AT1G73590	PIN1	Arabidopsis thaliana	GO:0009734	auxin-activated signaling pathway	GO:0032870	cellular response to hormone stimulus
AT1G74440	AT1G74440	Arabidopsis thaliana	GO:0009755	hormone-mediated signaling pathway	GO:0032870	cellular response to hormone stimulus
AT1G78100	AUF1	Arabidopsis thaliana	GO:0009736	cytokinin-activated signaling pathway	GO:0032870	cellular response to hormone stimulus
AT2G21050	LAX2	Arabidopsis thaliana	GO:0009734	auxin-activated signaling pathway	GO:0032870	cellular response to hormone stimulus
AT2G26040	PYL2	Arabidopsis thaliana	GO:0009738	abscisic acid-activated signaling pathway	GO:0032870	cellular response to hormone stimulus
AT2G33310	IAA13	Arabidopsis thaliana	GO:0009734	auxin-activated signaling pathway	GO:0032870	cellular response to hormone stimulus
AT2G34650	PID	Arabidopsis thaliana	GO:0009734	auxin-activated signaling pathway	GO:0032870	cellular response to hormone stimulus
AT2G38480	AT2G38480	Arabidopsis thaliana	GO:0032870	cellular response to hormone stimulus	GO:0032870	cellular response to hormone stimulus
AT2G41230	ORS1	Arabidopsis thaliana	GO:0071215	cellular response to abscisic acid stimulus	GO:0032870	cellular response to hormone stimulus
AT2G41230	ORS1	Arabidopsis thaliana	GO:0071367	cellular response to brassinosteroid stimulus	GO:0032870	cellular response to hormone stimulus
AT2G41230	ORS1	Arabidopsis thaliana	GO:0071369	cellular response to ethylene stimulus	GO:0032870	cellular response to hormone stimulus
AT2G42430	LBD16	Arabidopsis thaliana	GO:0009755	hormone-mediated signaling pathway	GO:0032870	cellular response to hormone stimulus
AT2G43590	AT2G43590	Arabidopsis thaliana	GO:0032870	cellular response to hormone stimulus	GO:0032870	cellular response to hormone stimulus
AT2G45420	LBD18	Arabidopsis thaliana	GO:0009755	hormone-mediated signaling pathway	GO:0032870	cellular response to hormone stimulus
AT2G46990	IAA20	Arabidopsis thaliana	GO:0009734	auxin-activated signaling pathway	GO:0032870	cellular response to hormone stimulus
AT3G02885	GASA5	Arabidopsis thaliana	GO:0009740	gibberellic acid mediated signaling pathway	GO:0032870	cellular response to hormone stimulus
AT3G07390	AIR12	Arabidopsis thaliana	GO:0009734	auxin-activated signaling pathway	GO:0032870	cellular response to hormone stimulus
AT3G13380	BRL3	Arabidopsis thaliana	GO:0009755	hormone-mediated signaling pathway	GO:0032870	cellular response to hormone stimulus
AT3G15540	IAA19	Arabidopsis thaliana	GO:0009734	auxin-activated signaling pathway	GO:0032870	cellular response to hormone stimulus
AT3G16500	PAP1	Arabidopsis thaliana	GO:0009734	auxin-activated signaling pathway	GO:0032870	cellular response to hormone stimulus
AT3G20840	PLT1	Arabidopsis thaliana	GO:0009734	auxin-activated signaling pathway	GO:0032870	cellular response to hormone stimulus
AT3G20840	PLT1	Arabidopsis thaliana	GO:0009873	ethylene-activated signaling pathway	GO:0032870	cellular response to hormone stimulus
AT3G23240	ERF1	Arabidopsis thaliana	GO:0009867	jasmonic acid mediated signaling pathway	GO:0032870	cellular response to hormone stimulus
AT3G23240	ERF1	Arabidopsis thaliana	GO:0009873	ethylene-activated signaling pathway	GO:0032870	cellular response to hormone stimulus
AT3G25730	EDF3	Arabidopsis thaliana	GO:0009873	ethylene-activated signaling pathway	GO:0032870	cellular response to hormone stimulus
AT3G27580	ATPK7	Arabidopsis thaliana	GO:0009734	auxin-activated signaling pathway	GO:0032870	cellular response to hormone stimulus
AT3G58190	LBD29	Arabidopsis thaliana	GO:0009755	hormone-mediated signaling pathway	GO:0032870	cellular response to hormone stimulus
AT3G62100	IAA30	Arabidopsis thaliana	GO:0009734	auxin-activated signaling pathway	GO:0032870	cellular response to hormone stimulus
AT4G15530	PPDK	Arabidopsis thaliana	GO:0032870	cellular response to hormone stimulus	GO:0032870	cellular response to hormone stimulus
AT4G28950	ROP9	Arabidopsis thaliana	GO:0009738	abscisic acid-activated signaling pathway	GO:0032870	cellular response to hormone stimulus
AT4G30080	ARF16	Arabidopsis thaliana	GO:0009734	auxin-activated signaling pathway	GO:0032870	cellular response to hormone stimulus
AT4G30410	AT4G30410	Arabidopsis thaliana	GO:0009740	gibberellic acid mediated signaling pathway	GO:0032870	cellular response to hormone stimulus
AT4G30410	AT4G30410	Arabidopsis thaliana	GO:0009742	brassinosteroid mediated signaling pathway	GO:0032870	cellular response to hormone stimulus
AT4G36260	STY2	Arabidopsis thaliana	GO:0009734	auxin-activated signaling pathway	GO:0032870	cellular response to hormone stimulus
AT4G37580	HLS1	Arabidopsis thaliana	GO:0009734	auxin-activated signaling pathway	GO:0032870	cellular response to hormone stimulus
AT5G10510	AIL6	Arabidopsis thaliana	GO:0009873	ethylene-activated signaling pathway	GO:0032870	cellular response to hormone stimulus
AT5G10510	AIL6	Arabidopsis thaliana	GO:0060774	auxin mediated signaling pathway involved in phyllotactic patterning	GO:0032870	cellular response to hormone stimulus
AT5G12330	LRP1	Arabidopsis thaliana	GO:0009734	auxin-activated signaling pathway	GO:0032870	cellular response to hormone stimulus
AT5G15160	BNQ2	Arabidopsis thaliana	GO:0009740	gibberellic acid mediated signaling pathway	GO:0032870	cellular response to hormone stimulus
AT5G18560	PUCHI	Arabidopsis thaliana	GO:0009873	ethylene-activated signaling pathway	GO:0032870	cellular response to hormone stimulus
AT5G25900	GA3	Arabidopsis thaliana	GO:0009740	gibberellic acid mediated signaling pathway	GO:0032870	cellular response to hormone stimulus
AT5G44210	ERF9	Arabidopsis thaliana	GO:0009873	ethylene-activated signaling pathway	GO:0032870	cellular response to hormone stimulus
AT5G46700	TRN2	Arabidopsis thaliana	GO:0009734	auxin-activated signaling pathway	GO:0032870	cellular response to hormone stimulus
AT5G47750	D6PKL2	Arabidopsis thaliana	GO:0009734	auxin-activated signaling pathway	GO:0032870	cellular response to hormone stimulus
AT5G53290	CRF3	Arabidopsis thaliana	GO:0009736	cytokinin-activated signaling pathway	GO:0032870	cellular response to hormone stimulus
AT5G53290	CRF3	Arabidopsis thaliana	GO:0009873	ethylene-activated signaling pathway	GO:0032870	cellular response to hormone stimulus
AT5G54510	DFL1	Arabidopsis thaliana	GO:0009734	auxin-activated signaling pathway	GO:0032870	cellular response to hormone stimulus

## Sheet: hormone resp
AT1G10230	SK18	Arabidopsis thaliana	GO:0009733	response to auxin	GO:0009725	response to hormone
AT1G10230	SK18	Arabidopsis thaliana	GO:0009734	auxin-activated signaling pathway	GO:0009725	response to hormone
AT1G10230	SK18	Arabidopsis thaliana	GO:0009753	response to jasmonic acid	GO:0009725	response to hormone
AT1G10230	SK18	Arabidopsis thaliana	GO:0009867	jasmonic acid mediated signaling pathway	GO:0009725	response to hormone
AT1G19850	MP	Arabidopsis thaliana	GO:0009733	response to auxin	GO:0009725	response to hormone
AT1G19850	MP	Arabidopsis thaliana	GO:0009734	auxin-activated signaling pathway	GO:0009725	response to hormone
AT1G28360	ERF12	Arabidopsis thaliana	GO:0009873	ethylene-activated signaling pathway	GO:0009725	response to hormone
AT1G34110	AT1G34110	Arabidopsis thaliana	GO:0009755	hormone-mediated signaling pathway	GO:0009725	response to hormone
AT1G48000	MYB112	Arabidopsis thaliana	GO:0009737	response to abscisic acid	GO:0009725	response to hormone
AT1G55610	BRL1	Arabidopsis thaliana	GO:0009755	hormone-mediated signaling pathway	GO:0009725	response to hormone
AT1G56580	SVB	Arabidopsis thaliana	GO:0009737	response to abscisic acid	GO:0009725	response to hormone
AT1G65920	AT1G65920	Arabidopsis thaliana	GO:0009733	response to auxin	GO:0009725	response to hormone
AT1G73590	PIN1	Arabidopsis thaliana	GO:0009734	auxin-activated signaling pathway	GO:0009725	response to hormone
AT1G74440	AT1G74440	Arabidopsis thaliana	GO:0009755	hormone-mediated signaling pathway	GO:0009725	response to hormone
AT1G75580	AT1G75580	Arabidopsis thaliana	GO:0009733	response to auxin	GO:0009725	response to hormone
AT1G75580	AT1G75580	Arabidopsis thaliana	GO:0009737	response to abscisic acid	GO:0009725	response to hormone
AT1G78100	AUF1	Arabidopsis thaliana	GO:0009736	cytokinin-activated signaling pathway	GO:0009725	response to hormone
AT2G03850	AT2G03850	Arabidopsis thaliana	GO:0009737	response to abscisic acid	GO:0009725	response to hormone
AT2G14960	GH3.1	Arabidopsis thaliana	GO:0009733	response to auxin	GO:0009725	response to hormone
AT2G21050	LAX2	Arabidopsis thaliana	GO:0009734	auxin-activated signaling pathway	GO:0009725	response to hormone
AT2G26040	PYL2	Arabidopsis thaliana	GO:0009738	abscisic acid-activated signaling pathway	GO:0009725	response to hormone
AT2G26070	RTE1	Arabidopsis thaliana	GO:0009723	response to ethylene	GO:0009725	response to hormone
AT2G26710	BAS1	Arabidopsis thaliana	GO:0009741	response to brassinosteroid	GO:0009725	response to hormone
AT2G33310	IAA13	Arabidopsis thaliana	GO:0009733	response to auxin	GO:0009725	response to hormone
AT2G33310	IAA13	Arabidopsis thaliana	GO:0009734	auxin-activated signaling pathway	GO:0009725	response to hormone
AT2G34650	PID	Arabidopsis thaliana	GO:0009733	response to auxin	GO:0009725	response to hormone
AT2G34650	PID	Arabidopsis thaliana	GO:0009734	auxin-activated signaling pathway	GO:0009725	response to hormone
AT2G38480	AT2G38480	Arabidopsis thaliana	GO:0009737	response to abscisic acid	GO:0009725	response to hormone
AT2G38480	AT2G38480	Arabidopsis thaliana	GO:0032870	cellular response to hormone stimulus	GO:0009725	response to hormone
AT2G41230	ORS1	Arabidopsis thaliana	GO:0071215	cellular response to abscisic acid stimulus	GO:0009725	response to hormone
AT2G41230	ORS1	Arabidopsis thaliana	GO:0071367	cellular response to brassinosteroid stimulus	GO:0009725	response to hormone
AT2G41230	ORS1	Arabidopsis thaliana	GO:0071369	cellular response to ethylene stimulus	GO:0009725	response to hormone
AT2G42430	LBD16	Arabidopsis thaliana	GO:0009755	hormone-mediated signaling pathway	GO:0009725	response to hormone
AT2G43590	AT2G43590	Arabidopsis thaliana	GO:0032870	cellular response to hormone stimulus	GO:0009725	response to hormone
AT2G45420	LBD18	Arabidopsis thaliana	GO:0009755	hormone-mediated signaling pathway	GO:0009725	response to hormone
AT2G46990	IAA20	Arabidopsis thaliana	GO:0009733	response to auxin	GO:0009725	response to hormone
AT2G46990	IAA20	Arabidopsis thaliana	GO:0009734	auxin-activated signaling pathway	GO:0009725	response to hormone
AT2G47260	WRKY23	Arabidopsis thaliana	GO:0009733	response to auxin	GO:0009725	response to hormone
AT3G02885	GASA5	Arabidopsis thaliana	GO:0009740	gibberellic acid mediated signaling pathway	GO:0009725	response to hormone
AT3G07390	AIR12	Arabidopsis thaliana	GO:0009733	response to auxin	GO:0009725	response to hormone
AT3G07390	AIR12	Arabidopsis thaliana	GO:0009734	auxin-activated signaling pathway	GO:0009725	response to hormone
AT3G13380	BRL3	Arabidopsis thaliana	GO:0009755	hormone-mediated signaling pathway	GO:0009725	response to hormone
AT3G15540	IAA19	Arabidopsis thaliana	GO:0009733	response to auxin	GO:0009725	response to hormone
AT3G15540	IAA19	Arabidopsis thaliana	GO:0009734	auxin-activated signaling pathway	GO:0009725	response to hormone
AT3G15720	AT3G15720	Arabidopsis thaliana	GO:0009753	response to jasmonic acid	GO:0009725	response to hormone
AT3G16500	PAP1	Arabidopsis thaliana	GO:0009733	response to auxin	GO:0009725	response to hormone
AT3G16500	PAP1	Arabidopsis thaliana	GO:0009734	auxin-activated signaling pathway	GO:0009725	response to hormone
AT3G20840	PLT1	Arabidopsis thaliana	GO:0009734	auxin-activated signaling pathway	GO:0009725	response to hormone
AT3G20840	PLT1	Arabidopsis thaliana	GO:0009873	ethylene-activated signaling pathway	GO:0009725	response to hormone
AT3G22060	AT3G22060	Arabidopsis thaliana	GO:0009737	response to abscisic acid	GO:0009725	response to hormone
AT3G23240	ERF1	Arabidopsis thaliana	GO:0009867	jasmonic acid mediated signaling pathway	GO:0009725	response to hormone
AT3G23240	ERF1	Arabidopsis thaliana	GO:0009873	ethylene-activated signaling pathway	GO:0009725	response to hormone
AT3G25290	AT3G25290	Arabidopsis thaliana	GO:0009753	response to jasmonic acid	GO:0009725	response to hormone
AT3G25730	EDF3	Arabidopsis thaliana	GO:0009873	ethylene-activated signaling pathway	GO:0009725	response to hormone
AT3G26550	AT3G26550	Arabidopsis thaliana	GO:0009753	response to jasmonic acid	GO:0009725	response to hormone
AT3G26830	PAD3	Arabidopsis thaliana	GO:0009737	response to abscisic acid	GO:0009725	response to hormone
AT3G27580	ATPK7	Arabidopsis thaliana	GO:0009734	auxin-activated signaling pathway	GO:0009725	response to hormone
AT3G30380	AT3G30380	Arabidopsis thaliana	GO:0009753	response to jasmonic acid	GO:0009725	response to hormone
AT3G48580	XTH11	Arabidopsis thaliana	GO:0009737	response to abscisic acid	GO:0009725	response to hormone
AT3G58190	LBD29	Arabidopsis thaliana	GO:0009755	hormone-mediated signaling pathway	GO:0009725	response to hormone
AT3G62100	IAA30	Arabidopsis thaliana	GO:0009733	response to auxin	GO:0009725	response to hormone
AT3G62100	IAA30	Arabidopsis thaliana	GO:0009734	auxin-activated signaling pathway	GO:0009725	response to hormone
AT4G02360	AT4G02360	Arabidopsis thaliana	GO:0009753	response to jasmonic acid	GO:0009725	response to hormone
AT4G12550	AIR1	Arabidopsis thaliana	GO:0009733	response to auxin	GO:0009725	response to hormone
AT4G15530	PPDK	Arabidopsis thaliana	GO:0009737	response to abscisic acid	GO:0009725	response to hormone
AT4G15530	PPDK	Arabidopsis thaliana	GO:0032870	cellular response to hormone stimulus	GO:0009725	response to hormone
AT4G15910	DI21	Arabidopsis thaliana	GO:0009737	response to abscisic acid	GO:0009725	response to hormone
AT4G26140	BGAL12	Arabidopsis thaliana	GO:0009737	response to abscisic acid	GO:0009725	response to hormone
AT4G27260	WES1	Arabidopsis thaliana	GO:0009733	response to auxin	GO:0009725	response to hormone
AT4G28950	ROP9	Arabidopsis thaliana	GO:0009738	abscisic acid-activated signaling pathway	GO:0009725	response to hormone
AT4G30080	ARF16	Arabidopsis thaliana	GO:0009733	response to auxin	GO:0009725	response to hormone
AT4G30080	ARF16	Arabidopsis thaliana	GO:0009734	auxin-activated signaling pathway	GO:0009725	response to hormone
AT4G30410	AT4G30410	Arabidopsis thaliana	GO:0009740	gibberellic acid mediated signaling pathway	GO:0009725	response to hormone
AT4G30410	AT4G30410	Arabidopsis thaliana	GO:0009742	brassinosteroid mediated signaling pathway	GO:0009725	response to hormone
AT4G36260	STY2	Arabidopsis thaliana	GO:0009734	auxin-activated signaling pathway	GO:0009725	response to hormone
AT4G37580	HLS1	Arabidopsis thaliana	GO:0009723	response to ethylene	GO:0009725	response to hormone
AT4G37580	HLS1	Arabidopsis thaliana	GO:0009734	auxin-activated signaling pathway	GO:0009725	response to hormone
AT5G02540	AT5G02540	Arabidopsis thaliana	GO:0009733	response to auxin	GO:0009725	response to hormone
AT5G02550	AT5G02550	Arabidopsis thaliana	GO:0009737	response to abscisic acid	GO:0009725	response to hormone
AT5G10510	AIL6	Arabidopsis thaliana	GO:0009873	ethylene-activated signaling pathway	GO:0009725	response to hormone
AT5G10510	AIL6	Arabidopsis thaliana	GO:0060774	auxin mediated signaling pathway involved in phyllotactic patterning	GO:0009725	response to hormone
AT5G12330	LRP1	Arabidopsis thaliana	GO:0009733	response to auxin	GO:0009725	response to hormone
AT5G12330	LRP1	Arabidopsis thaliana	GO:0009734	auxin-activated signaling pathway	GO:0009725	response to hormone
AT5G15160	BNQ2	Arabidopsis thaliana	GO:0009740	gibberellic acid mediated signaling pathway	GO:0009725	response to hormone
AT5G17760	AT5G17760	Arabidopsis thaliana	GO:0009737	response to abscisic acid	GO:0009725	response to hormone
AT5G17760	AT5G17760	Arabidopsis thaliana	GO:0009753	response to jasmonic acid	GO:0009725	response to hormone
AT5G18560	PUCHI	Arabidopsis thaliana	GO:0009873	ethylene-activated signaling pathway	GO:0009725	response to hormone
AT5G25900	GA3	Arabidopsis thaliana	GO:0009740	gibberellic acid mediated signaling pathway	GO:0009725	response to hormone
AT5G41620	AT5G41620	Arabidopsis thaliana	GO:0009753	response to jasmonic acid	GO:0009725	response to hormone
AT5G44210	ERF9	Arabidopsis thaliana	GO:0009873	ethylene-activated signaling pathway	GO:0009725	response to hormone
AT5G46700	TRN2	Arabidopsis thaliana	GO:0009734	auxin-activated signaling pathway	GO:0009725	response to hormone
AT5G47750	D6PKL2	Arabidopsis thaliana	GO:0009734	auxin-activated signaling pathway	GO:0009725	response to hormone
AT5G49690	AT5G49690	Arabidopsis thaliana	GO:0009737	response to abscisic acid	GO:0009725	response to hormone
AT5G53290	CRF3	Arabidopsis thaliana	GO:0009736	cytokinin-activated signaling pathway	GO:0009725	response to hormone
AT5G53290	CRF3	Arabidopsis thaliana	GO:0009873	ethylene-activated signaling pathway	GO:0009725	response to hormone
AT5G54510	DFL1	Arabidopsis thaliana	GO:0009733	response to auxin	GO:0009725	response to hormone
AT5G54510	DFL1	Arabidopsis thaliana	GO:0009734	auxin-activated signaling pathway	GO:0009725	response to hormone
AT5G59320	LTP3	Arabidopsis thaliana	GO:0009737	response to abscisic acid	GO:0009725	response to hormone
AT5G66700	HB53	Arabidopsis thaliana	GO:0009733	response to auxin	GO:0009725	response to hormone
