# Supplementary material for: A Common Molecular Signature Indicates the Pre-Meristematic State of Plant Calli
Source: Int J Mol Sci. 2023 Aug 23;24(17):13122. doi: 10.3390/ijms241713122 (PMC10488067; doi:10.3390/ijms241713122)
Supplement: Supplementary file 1 [file ijms-24-13122-s001.zip › Supplementary Materials File S2.xlsx]

## Sheet: AraPopulus 215
AGI	description
AT1G04070	translocase of outer membrane 22-I|ATTOM22-I,TOM22-I
AT1G05710	basic helix-loop-helix (bHLH) DNA-binding superfamily protein
AT1G06720	P-loop containing nucleoside triphosphate hydrolases superfamily protein
AT1G07070	Ribosomal protein L35Ae family protein
AT1G09460	Carbohydrate-binding X8 domain superfamily protein
AT1G10480	zinc finger protein 5|ZFP5
AT1G14620	decoy|DECOY
AT1G14980	chaperonin 10|CPN10
AT1G17020	senescence-related gene 1|ATSRG1,SRG1
AT1G17170	glutathione S-transferase TAU 24|ATGSTU24,GST,GSTU24
AT1G17180	glutathione S-transferase TAU 25|ATGSTU25,GSTU25
AT1G18370	ATP binding microtubule motor family protein|ATNACK1,HIK,NACK1
AT1G18800	NAP1-related protein 2|NRP2
AT1G19850	Transcriptional factor B3 family protein / auxin-responsive factor AUX/IAA-like protein
AT1G20430	hypothetical protein
AT1G23100	GroES-like family protein
AT1G26730	EXS (ERD1/XPR1/SYG1) family protein
AT1G26740	Ribosomal L32p protein family
AT1G26910	Ribosomal protein L16p/L10e family protein
AT1G27390	translocase outer membrane 20-2
AT1G28130	Auxin-responsive GH3 family protein|GH3.17
AT1G28360	ERF domain protein 12|ATERF12,ERF12
AT1G30760	FAD-binding Berberine family protein
AT1G33420	RING/FYVE/PHD zinc finger superfamily protein
AT1G48920	nucleolin like 1|ATNUC-L1,NUC-L1,PARL1
AT1G50490	ubiquitin-conjugating enzyme 20|UBC20
AT1G52260	PDI-like 1-5|ATPDI3,ATPDIL1-5,PDI3,PDIL1-5
AT1G52930	Ribosomal RNA processing Brix domain protein
AT1G53645	hydroxyproline-rich glycoprotein family protein
AT1G56110	NOP56-like pre RNA processing ribonucleoprotein|NOP56
AT1G57820	Zinc finger (C3HC4-type RING finger) family protein
AT1G59500	Auxin-responsive GH3 family protein|GH3.4
AT1G59740	Major facilitator superfamily protein
AT1G61570	translocase of the inner mitochondrial membrane 13|TIM13
AT1G61870	pentatricopeptide repeat 336|PPR336
AT1G64160	Disease resistance-responsive (dirigent-like protein) family protein
AT1G64660	methionine gamma-lyase|ATMGL,MGL
AT1G64880	Ribosomal protein S5 family protein
AT1G66480	plastid movement impaired 2|PMI2
AT1G70190	ribosomal protein L7/L12 domain-containing protein
AT1G71080	RNA polymerase II transcription elongation factor
AT1G71850	Ubiquitin carboxyl-terminal hydrolase family protein
AT1G73260	kunitz trypsin inhibitor 1|ATKTI1,KTI1
AT1G75450	cytokinin oxidase 5|ATCKX5,ATCKX6,CKX5
AT1G76150	enoyl-CoA hydratase 2|ATECH2,ECH2
AT1G76500	Putative AT-hook DNA-binding family protein|AHL29,SOB3
AT1G77120	alcohol dehydrogenase 1|ADH,ADH1,ATADH,ATADH1
AT1G77550	tubulin-tyrosine ligase
AT1G77840	Translation initiation factor IF2/IF5
AT1G78770	anaphase promoting complex 6|APC6
AT1G78960	lupeol synthase 2
AT1G80270	PENTATRICOPEPTIDE REPEAT 596
AT1G80370	Cyclin A2;4|CYCA2;4
AT2G04160	Subtilisin-like serine endopeptidase family protein|AIR3
AT2G14960	Auxin-responsive GH3 family protein|GH3.1
AT2G15760	calmodulin-binding protein (DUF1645)
AT2G18330	AAA-type ATPase family protein
AT2G18900	Transducin/WD40 repeat-like superfamily protein
AT2G19740	Ribosomal protein L31e family protein
AT2G20450	Ribosomal protein L14
AT2G20940	transmembrane protein, putative (DUF1279)
AT2G22420	Peroxidase superfamily protein
AT2G26070	protein REVERSION-TO-ETHYLENE SENSITIVITY-like protein (DUF778)
AT2G26710	Cytochrome P450 superfamily protein|BAS1,CYP72B1,CYP734A1
AT2G27590	S-adenosyl-L-methionine-dependent methyltransferases superfamily protein
AT2G29420	glutathione S-transferase tau 7|ATGSTU7,GST25,GSTU7
AT2G29460	glutathione S-transferase tau 4|ATGSTU4,GST22,GSTU4
AT2G29490	glutathione S-transferase TAU 1|ATGSTU1,GST19,GSTU1
AT2G29540	RNApolymerase 14 kDa subunit|ATRPAC14,ATRPC14,RPC14
AT2G30130	Lateral organ boundaries (LOB) domain family protein|ASL5,LBD12,PCK1
AT2G30140	UDP-Glycosyltransferase superfamily protein
AT2G30920	coenzyme Q 3|ATCOQ3,COQ3,EMB3002
AT2G31060	elongation factor family protein
AT2G33310	auxin-induced protein 13|IAA13
AT2G35605	SWIB/MDM2 domain superfamily protein
AT2G35790	transmembrane protein
AT2G37990	ribosome biogenesis regulatory protein (RRS1) family protein
AT2G39370	membrane-associated kinase regulator
AT2G39390	Ribosomal L29 family protein
AT2G39700	expansin A4|ATEXP4,ATEXPA4,ATHEXP ALPHA 1.6,EXPA4
AT2G41380	S-adenosyl-L-methionine-dependent methyltransferases superfamily protein
AT2G42430	lateral organ boundaries-domain 16|ASL18,LBD16
AT2G42570	TRICHOME BIREFRINGENCE-LIKE 39|TBL39
AT2G47260	WRKY DNA-binding protein 23|ATWRKY23,WRKY23
AT3G02210	COBRA-like protein 1 precursor|COBL1
AT3G02550	LOB domain-containing protein 41|LBD41
AT3G02790	zinc finger (C2H2 type) family protein
AT3G02885	GAST1 protein homolog 5|GASA5
AT3G03920	H/ACA ribonucleoprotein complex, subunit Gar1/Naf1 protein
AT3G05060	NOP56-like pre RNA processing ribonucleoprotein
AT3G06700	Ribosomal L29e protein family
AT3G06930	protein arginine methyltransferase 4B|ATPRMT4B,PRMT4B
AT3G07770	HEAT SHOCK PROTEIN 89.1
AT3G10530	Transducin/WD40 repeat-like superfamily protein
AT3G12270	protein arginine methyltransferase 3|ATPRMT3,PRMT3
AT3G12390	Nascent polypeptide-associated complex (NAC), alpha subunit family protein
AT3G14000	DZC (Disease resistance/zinc finger/chromosome condensation-like region) domain containing protein|ATBRXL2,BRX-LIKE2
AT3G15000	cobalt ion binding protein
AT3G15350	Core-2/I-branching beta-1,6-N-acetylglucosaminyltransferase family protein
AT3G15540	indole-3-acetic acid inducible 19|IAA19,MSG2
AT3G16150	N-terminal nucleophile aminohydrolases (Ntn hydrolases) superfamily protein
AT3G18600	P-loop containing nucleoside triphosphate hydrolases superfamily protein
AT3G20000	translocase of the outer mitochondrial membrane 40
AT3G20500	purple acid phosphatase 18|ATPAP18,PAP18
AT3G22060	Receptor-like protein kinase-related family protein
AT3G22660	rRNA processing protein-like protein
AT3G23150	Signal transduction histidine kinase, hybrid-type, ethylene sensor
AT3G23240	ethylene response factor 1|ATERF1,ERF1
AT3G23990	heat shock protein 60|HSP60,HSP60-3B
AT3G25900	Homocysteine S-methyltransferase family protein|ATHMT-1,HMT-1
AT3G26090	REGULATOR OF G-PROTEIN SIGNALING 1|ATRGS1,RGS1
AT3G26410	tRNA modification 11 protein
AT3G29970	B12D protein
AT3G44750	histone deacetylase 3|ATHD2A,HD2A,HDA3,HDT1
AT3G46560	Tim10/DDP family zinc finger protein|emb2474,TIM9
AT3G51280	Tetratricopeptide repeat (TPR)-like superfamily protein
AT3G52040	2,3-bisphosphoglycerate-dependent phosphoglycerate mutase
AT3G52580	Ribosomal protein S11 family protein
AT3G54820	plasma membrane intrinsic protein 2;5|PIP2;5,PIP2D
AT3G55605	Mitochondrial glycoprotein family protein
AT3G56070	rotamase cyclophilin 2|ROC2
AT3G57150	homologue of NAP57|AtCBF5,AtNAP57,CBF5,NAP57
AT3G57550	guanylate kinase
AT3G58190	lateral organ boundaries-domain 29|ASL16,LBD29
AT3G59650	mitochondrial ribosomal protein L51/S25/CI-B8 family protein
AT3G59850	Pectin lyase-like superfamily protein
AT3G61850	Dof-type zinc finger DNA-binding family protein|DAG1
AT3G62100	indole-3-acetic acid inducible 30|IAA30
AT3G63090	Ubiquitin carboxyl-terminal hydrolase family protein
AT4G02930	GTP binding Elongation factor Tu family protein
AT4G04940	transducin family protein / WD-40 repeat family protein
AT4G10450	Ribosomal protein L6 family
AT4G11060	mitochondrially targeted single-stranded DNA binding protein|MTSSB
AT4G12600	Ribosomal protein L7Ae/L30e/S12e/Gadd45 family protein
AT4G14320	Zinc-binding ribosomal protein family protein
AT4G15550	indole-3-acetate beta-D-glucosyltransferase|IAGLU
AT4G15640	adenylyl cyclase
AT4G15910	drought-induced 21|ATDI21,DI21
AT4G19460	UDP-Glycosyltransferase superfamily protein
AT4G25280	P-loop containing nucleoside triphosphate hydrolases superfamily protein
AT4G25340	FK506 BINDING PROTEIN 53|ATFKBP53,FKBP53
AT4G25630	fibrillarin 2|ATFIB2,FIB2
AT4G27260	Auxin-responsive GH3 family protein|GH3.5,WES1
AT4G27450	aluminum induced protein with YGL and LRDR motifs
AT4G28450	WD repeat and SOF domain-containing protein 1
AT4G29510	arginine methyltransferase 11|ATPRMT11,ATPRMT1B,PRMT11,PRMT1B
AT4G30930	Ribosomal protein L21|NFD1
AT4G35850	Pentatricopeptide repeat (PPR) superfamily protein
AT4G36680	Tetratricopeptide repeat (TPR)-like superfamily protein
AT4G37090	UDP-N-acetylmuramoyl-L-alanyl-D-glutamate-2, 6-diaminopimelate ligase
AT4G37370	cytochrome P450, family 81, subfamily D, polypeptide 8|CYP81D8
AT4G38210	expansin A20|ATEXP20,ATEXPA20,ATHEXP ALPHA 1.23,EXP20,EXPA20
AT4G39300	envelope glycoprotein
AT4G39955	alpha/beta-Hydrolases superfamily protein
AT5G02050	Mitochondrial glycoprotein family protein
AT5G02570	Histone superfamily protein
AT5G05340	Peroxidase superfamily protein
AT5G06720	peroxidase 2|ATPA2,PA2
AT5G06860	polygalacturonase inhibiting protein 1|ATPGIP1,PGIP1
AT5G07010	sulfotransferase 2A|ATST2A,ST2A
AT5G09270	transmembrane protein
AT5G09800	ARM repeat superfamily protein
AT5G10510	AINTEGUMENTA-like 6
AT5G11300	mitotic-like cyclin 3B from Arabidopsi|CYC2BAT,CYC3B,CYCA2;2
AT5G11520	aspartate aminotransferase 3|ASP3,YLS4
AT5G12330	Lateral root primordium (LRP) protein-like protein|LRP1
AT5G13330	related to AP2 6l|Rap2.6L
AT5G13490	ADP/ATP carrier 2|AAC2
AT5G14450	GDSL-like Lipase/Acylhydrolase superfamily protein
AT5G14520	pescadillo-like protein
AT5G15120	2-aminoethanethiol dioxygenase, putative (DUF1637)
AT5G15510	TPX2 (targeting protein for Xklp2) protein family
AT5G15550	Transducin/WD40 repeat-like superfamily protein
AT5G15750	Alpha-L RNA-binding motif/Ribosomal protein S4 family protein
AT5G16060	Cytochrome c oxidase biogenesis protein Cmc1-like protein
AT5G18310	ubiquitin hydrolase
AT5G19440	NAD(P)-binding Rossmann-fold superfamily protein
AT5G20180	Ribosomal protein L36
AT5G20600	ribosomal RNA processing-like protein
AT5G24030	SLAC1 homologue 3
AT5G24600	TRP-like ion channel protein (Protein of unknown function, DUF599)
AT5G27330	Prefoldin chaperone subunit family protein
AT5G28490	LIGHT-DEPENDENT SHORT HYPOCOTYLS-like protein (DUF640)|LSH1
AT5G39890	2-aminoethanethiol dioxygenase, putative (DUF1637)
AT5G40530	S-adenosyl-L-methionine-dependent methyltransferases superfamily protein
AT5G41620	intracellular protein transporter USO1-like protein
AT5G42150	Glutathione S-transferase family protein
AT5G43580	Serine protease inhibitor, potato inhibitor I-type family protein
AT5G44710	37S ribosomal protein S27
AT5G44730	Haloacid dehalogenase-like hydrolase (HAD) superfamily protein
AT5G46180	ornithine-delta-aminotransferase|DELTA-OAT
AT5G46700	Tetraspanin family protein|TET1,TRN2
AT5G47455	hypothetical protein
AT5G47550	Cystatin/monellin superfamily protein
AT5G48940	Leucine-rich repeat transmembrane protein kinase family protein
AT5G49520	WRKY DNA-binding protein 48|ATWRKY48,WRKY48
AT5G49690	UDP-Glycosyltransferase superfamily protein
AT5G50720	HVA22 homologue E|ATHVA22E,HVA22E
AT5G50810	translocase inner membrane subunit 8|TIM8
AT5G51830	pfkB-like carbohydrate kinase family protein
AT5G53290	cytokinin response factor 3|CRF3
AT5G54510	Auxin-responsive GH3 family protein|DFL1,GH3.6
AT5G56970	cytokinin oxidase 3
AT5G57280	S-adenosyl-L-methionine-dependent methyltransferases superfamily protein
AT5G58580	TOXICOS EN LEVADURA 63|ATL63,TL63
AT5G58660	2-oxoglutarate (2OG) and Fe(II)-dependent oxygenase superfamily protein
AT5G60960	Pentatricopeptide repeat (PPR) superfamily protein
AT5G61890	Integrase-type DNA-binding superfamily protein
AT5G62290	nucleotide-sensitive chloride conductance regulator (ICln) family protein
AT5G62390	BCL-2-associated athanogene 7|ATBAG7,BAG7
AT5G62440	EMB514 (DUF3223)
AT5G63010	Transducin/WD40 repeat-like superfamily protein
AT5G64680	mediator-associated protein
AT5G65640	beta HLH protein 93|bHLH093
AT5G66750	chromatin remodeling 1|ATDDM1,CHA1,CHR01,CHR1,DDM1,SOM1,SOM4

## Sheet: AraPopulus 108
ID	description
AT1G04070	translocase of outer membrane 22-I|ATTOM22-I,TOM22-I
AT1G05710	basic helix-loop-helix (bHLH) DNA-binding superfamily protein
AT1G06720	P-loop containing nucleoside triphosphate hydrolases superfamily protein
AT1G09460	Carbohydrate-binding X8 domain superfamily protein
AT1G17020	senescence-related gene 1|ATSRG1,SRG1
AT1G18370	ATP binding microtubule motor family protein|ATNACK1,HIK,NACK1
AT1G19850	Transcriptional factor B3 family protein / auxin-responsive factor AUX/IAA-like protein
AT1G27390	translocase outer membrane 20-2
AT1G28360	ERF domain protein 12|ATERF12,ERF12
AT1G30760	FAD-binding Berberine family protein
AT1G33420	RING/FYVE/PHD zinc finger superfamily protein
AT1G50490	ubiquitin-conjugating enzyme 20|UBC20
AT1G52260	PDI-like 1-5|ATPDI3,ATPDIL1-5,PDI3,PDIL1-5
AT1G52930	Ribosomal RNA processing Brix domain protein
AT1G53645	hydroxyproline-rich glycoprotein family protein
AT1G56110	NOP56-like pre RNA processing ribonucleoprotein|NOP56
AT1G57820	Zinc finger (C3HC4-type RING finger) family protein
AT1G59500	Auxin-responsive GH3 family protein|GH3.4
AT1G61570	translocase of the inner mitochondrial membrane 13|TIM13
AT1G61870	pentatricopeptide repeat 336|PPR336
AT1G64880	Ribosomal protein S5 family protein
AT1G71850	Ubiquitin carboxyl-terminal hydrolase family protein
AT1G75450	cytokinin oxidase 5|ATCKX5,ATCKX6,CKX5
AT1G77550	tubulin-tyrosine ligase
AT1G78770	anaphase promoting complex 6|APC6
AT1G78960	lupeol synthase 2
AT1G80270	PENTATRICOPEPTIDE REPEAT 596
AT1G80370	Cyclin A2;4|CYCA2;4
AT2G14960	Auxin-responsive GH3 family protein|GH3.1
AT2G18330	AAA-type ATPase family protein
AT2G18900	Transducin/WD40 repeat-like superfamily protein
AT2G22420	Peroxidase superfamily protein
AT2G26070	protein REVERSION-TO-ETHYLENE SENSITIVITY-like protein (DUF778)
AT2G26710	Cytochrome P450 superfamily protein|BAS1,CYP72B1,CYP734A1
AT2G27590	S-adenosyl-L-methionine-dependent methyltransferases superfamily protein
AT2G29540	RNApolymerase 14 kDa subunit|ATRPAC14,ATRPC14,RPC14
AT2G30140	UDP-Glycosyltransferase superfamily protein
AT2G33310	auxin-induced protein 13|IAA13
AT2G35605	SWIB/MDM2 domain superfamily protein
AT2G39370	membrane-associated kinase regulator
AT2G39700	expansin A4|ATEXP4,ATEXPA4,ATHEXP ALPHA 1.6,EXPA4
AT2G41380	S-adenosyl-L-methionine-dependent methyltransferases superfamily protein
AT2G42430	lateral organ boundaries-domain 16|ASL18,LBD16
AT2G47260	WRKY DNA-binding protein 23|ATWRKY23,WRKY23
AT3G02210	COBRA-like protein 1 precursor|COBL1
AT3G02790	zinc finger (C2H2 type) family protein
AT3G02885	GAST1 protein homolog 5|GASA5
AT3G03920	H/ACA ribonucleoprotein complex, subunit Gar1/Naf1 protein
AT3G12270	protein arginine methyltransferase 3|ATPRMT3,PRMT3
AT3G15000	cobalt ion binding protein
AT3G15540	indole-3-acetic acid inducible 19|IAA19,MSG2
AT3G16150	N-terminal nucleophile aminohydrolases (Ntn hydrolases) superfamily protein
AT3G18600	P-loop containing nucleoside triphosphate hydrolases superfamily protein
AT3G22060	Receptor-like protein kinase-related family protein
AT3G22660	rRNA processing protein-like protein
AT3G23240	ethylene response factor 1|ATERF1,ERF1
AT3G26410	tRNA modification 11 protein
AT3G29970	B12D protein
AT3G46560	Tim10/DDP family zinc finger protein|emb2474,TIM9
AT3G51280	Tetratricopeptide repeat (TPR)-like superfamily protein
AT3G52040	2,3-bisphosphoglycerate-dependent phosphoglycerate mutase
AT3G54820	plasma membrane intrinsic protein 2;5|PIP2;5,PIP2D
AT3G55605	Mitochondrial glycoprotein family protein
AT3G56070	rotamase cyclophilin 2|ROC2
AT3G57150	homologue of NAP57|AtCBF5,AtNAP57,CBF5,NAP57
AT3G57550	guanylate kinase
AT3G58190	lateral organ boundaries-domain 29|ASL16,LBD29
AT3G62100	indole-3-acetic acid inducible 30|IAA30
AT3G63090	Ubiquitin carboxyl-terminal hydrolase family protein
AT4G15550	indole-3-acetate beta-D-glucosyltransferase|IAGLU
AT4G15910	drought-induced 21|ATDI21,DI21
AT4G25340	FK506 BINDING PROTEIN 53|ATFKBP53,FKBP53
AT4G25630	fibrillarin 2|ATFIB2,FIB2
AT4G27260	Auxin-responsive GH3 family protein|GH3.5,WES1
AT4G28450	WD repeat and SOF domain-containing protein 1
AT4G29510	arginine methyltransferase 11|ATPRMT11,ATPRMT1B,PRMT11,PRMT1B
AT4G30930	Ribosomal protein L21|NFD1
AT4G36680	Tetratricopeptide repeat (TPR)-like superfamily protein
AT4G37090	UDP-N-acetylmuramoyl-L-alanyl-D-glutamate-2, 6-diaminopimelate ligase
AT4G38210	expansin A20|ATEXP20,ATEXPA20,ATHEXP ALPHA 1.23,EXP20,EXPA20
AT5G05340	Peroxidase superfamily protein
AT5G06720	peroxidase 2|ATPA2,PA2
AT5G09800	ARM repeat superfamily protein
AT5G10510	AINTEGUMENTA-like 6
AT5G12330	Lateral root primordium (LRP) protein-like protein|LRP1
AT5G13490	ADP/ATP carrier 2|AAC2
AT5G14450	GDSL-like Lipase/Acylhydrolase superfamily protein
AT5G14520	pescadillo-like protein
AT5G15550	Transducin/WD40 repeat-like superfamily protein
AT5G15750	Alpha-L RNA-binding motif/Ribosomal protein S4 family protein
AT5G20600	ribosomal RNA processing-like protein
AT5G27330	Prefoldin chaperone subunit family protein
AT5G28490	LIGHT-DEPENDENT SHORT HYPOCOTYLS-like protein (DUF640)|LSH1
AT5G41620	intracellular protein transporter USO1-like protein
AT5G44710	37S ribosomal protein S27
AT5G46700	Tetraspanin family protein|TET1,TRN2
AT5G47550	Cystatin/monellin superfamily protein
AT5G48940	Leucine-rich repeat transmembrane protein kinase family protein
AT5G49690	UDP-Glycosyltransferase superfamily protein
AT5G53290	cytokinin response factor 3|CRF3
AT5G54510	Auxin-responsive GH3 family protein|DFL1,GH3.6
AT5G56970	cytokinin oxidase 3
AT5G57280	S-adenosyl-L-methionine-dependent methyltransferases superfamily protein
AT5G58580	TOXICOS EN LEVADURA 63|ATL63,TL63
AT5G60960	Pentatricopeptide repeat (PPR) superfamily protein
AT5G62290	nucleotide-sensitive chloride conductance regulator (ICln) family protein
AT5G64680	mediator-associated protein
AT5G66750	chromatin remodeling 1|ATDDM1,CHA1,CHR01,CHR1,DDM1,SOM1,SOM4

## Sheet: GO (108))
GO Term	p-Value i	Matches
rRNA processing [GO:0006364]	1.24009e-05	13
rRNA metabolic process [GO:0016072]	2.06696e-05	13
ribosome biogenesis [GO:0042254]	6.6676e-05	14
ribonucleoprotein complex biogenesis [GO:0022613]	9.52567e-05	15
ncRNA processing [GO:0034470]	0.000472414	14
ncRNA metabolic process [GO:0034660]	0.003981	14
