# Supplementary material for: A Common Molecular Signature Indicates the Pre-Meristematic State of Plant Calli
Source: Int J Mol Sci. 2023 Aug 23;24(17):13122. doi: 10.3390/ijms241713122 (PMC10488067; doi:10.3390/ijms241713122)
Supplement: Supplementary file 1 [file ijms-24-13122-s001.zip › Supplementary Materials File S3.xlsx]

## Sheet: 232 DEGs  young calli
AT1G01010	locus:2200935	NAC001	NAC domain containing protein 1	NAC domain containing protein 1;(source:Araport11)
AT1G02850	locus:2024685	BGLU11	beta glucosidase 11	beta glucosidase 11;(source:Araport11)
AT1G03200	locus:2014495	AT1G03200		hypothetical protein;(source:Araport11)
AT1G05730	locus:2031943	AT1G05730		FAM136A-like protein (DUF842);(source:Araport11)
AT1G08940	locus:2036069	AT1G08940		Phosphoglycerate mutase family protein;(source:Araport11)
AT1G10140	locus:2012833	AT1G10140		Uncharacterized conserved protein UCP031279;(source:Araport11)
AT1G12780	locus:2010371	UGE1	UDP-D-glucose/UDP-D-galactose 4-epimerase 1	UDP-D-glucose/UDP-D-galactose 4-epimerase 1;(source:Araport11)
AT1G13330	locus:2205359	AHP2	Arabidopsis Hop2 homolog	Tat-binding protein 1(Tbp-1)-interacting protein (TBPIP);(source:Araport11)
AT1G14130	locus:2035859	AT1G14130		2-oxoglutarate (2OG) and Fe(II)-dependent oxygenase superfamily protein;(source:Araport11)
AT1G14890	locus:2006842	AT1G14890		Plant invertase/pectin methylesterase inhibitor superfamily protein;(source:Araport11)
AT1G15310	locus:2037803	ATHSRP54A	signal recognition particle 54 kDa subunit	signal recognition particle 54 kDa subunit;(source:Araport11)
AT1G15800	locus:2036179	AT1G15800		hypothetical protein;(source:Araport11)
AT1G17460	locus:2018815	TRFL3	TRF-like 3	TRF-like 3;(source:Araport11)
AT1G19180	locus:2202180	JAZ1	jasmonate-zim-domain protein 1	jasmonate-zim-domain protein 1;(source:Araport11)
AT1G19850	locus:2035454	MP	MONOPTEROS	Transcriptional factor B3 family protein / auxin-responsive factor AUX/IAA-like protein;(source:Araport11)
AT1G21520	locus:2026992	AT1G21520		hypothetical protein;(source:Araport11)
AT1G23120	locus:2201200	AT1G23120		Polyketide cyclase/dehydrase and lipid transport superfamily protein;(source:Araport11)
AT1G23380	locus:2028075	KNAT6	KNOTTED1-like homeobox gene 6	homeobox protein knotted-1-like 6;(source:Araport11)
AT1G24090	locus:2032407	AT1G24090		RNase H family protein;(source:Araport11)
AT1G25275	locus:505006145	AT1G25275		thionin-like protein;(source:Araport11)
AT1G25400	locus:2031220	AT1G25400		transmembrane protein;(source:Araport11)
AT1G26665	locus:505006147	AT1G26665		Mediator complex, subunit Med10;(source:Araport11)
AT1G26930	locus:2202765	AT1G26930		Galactose oxidase/kelch repeat superfamily protein;(source:Araport11)
AT1G28190	locus:2032190	AT1G28190		hypothetical protein;(source:Araport11)
AT1G28370	locus:2032500	ERF11	ERF domain protein 11	ERF domain protein 11;(source:Araport11)
AT1G30040	locus:2198258	GA2OX2	gibberellin 2-oxidase	gibberellin 2-oxidase;(source:Araport11)
AT1G30100	locus:2202492	NCED5	nine-cis-epoxycarotenoid dioxygenase 5	nine-cis-epoxycarotenoid dioxygenase 5;(source:Araport11)
AT1G32090	locus:2031735	AT1G32090		early-responsive to dehydration stress protein (ERD4);(source:Araport11)
AT1G33560	locus:2006932	ADR1	ACTIVATED DISEASE RESISTANCE 1	Disease resistance protein (CC-NBS-LRR class) family;(source:Araport11)
AT1G33790	locus:2012703	AT1G33790		jacalin lectin family protein;(source:Araport11)
AT1G34180	locus:2026114	NAC016	NAC domain containing protein 16	NAC domain containing protein 16;(source:Araport11)
AT1G35910	locus:2007651	TPPD	trehalose-6-phosphate phosphatase D	Haloacid dehalogenase-like hydrolase (HAD) superfamily protein;(source:Araport11)
AT1G43910	locus:2037186	AT1G43910		P-loop containing nucleoside triphosphate hydrolases superfamily protein;(source:Araport11)
AT1G47510	locus:2015388	5PTASE11	inositol polyphosphate 5-phosphatase 11	inositol polyphosphate 5-phosphatase 11;(source:Araport11)
AT1G47960	locus:2202605	C/VIF1	cell wall / vacuolar inhibitor of fructosidase 1	cell wall / vacuolar inhibitor of fructosidase 1;(source:Araport11)
AT1G50400	locus:2011887	AT1G50400		Eukaryotic porin family protein;(source:Araport11)
AT1G52890	locus:2011531	NAC019	NAC domain containing protein 19	NAC domain containing protein 19;(source:Araport11)
AT1G53470	locus:2024927	MSL4	mechanosensitive channel of small conductance-like 4	mechanosensitive channel of small conductance-like 4;(source:Araport11)
AT1G53885	locus:505006184	AT1G53885		linoleate 9S-lipoxygenase-4 protein, putative (DUF581);(source:Araport11)
AT1G53903	locus:4515102678	AT1G53903		linoleate 9S-lipoxygenase-4 protein, putative (DUF581);(source:Araport11)
AT1G55610	locus:2020457	BRL1	BRI1 like	BRI1 like;(source:Araport11)
AT1G56150	locus:2011801	AT1G56150		SAUR-like auxin-responsive protein family;(source:Araport11)
AT1G58400	locus:2037628	AT1G58400		Disease resistance protein (CC-NBS-LRR class) family;(source:Araport11)
AT1G59740	locus:2025886	AT1G59740		Major facilitator superfamily protein;(source:Araport11)
AT1G60030	locus:2202700	NAT7	nucleobase-ascorbate transporter 7	nucleobase-ascorbate transporter 7;(source:Araport11)
AT1G60140	locus:2195678	TPS10	trehalose phosphate synthase	trehalose phosphate synthase;(source:Araport11)
AT1G61340	locus:2197659	FBS1	F-box stress induced 1	F-box family protein;(source:Araport11)
AT1G61820	locus:2036873	BGLU46	beta glucosidase 46	beta glucosidase 46;(source:Araport11)
AT1G66480	locus:2028942	AT1G66480		plastid movement impaired 2;(source:Araport11)
AT1G67970	locus:2200171	HSFA8	heat shock transcription factor A8	heat shock transcription factor A8;(source:Araport11)
AT1G69310	locus:2007081	WRKY57	WRKY DNA-binding protein 57	WRKY DNA-binding protein 57;(source:Araport11)
AT1G69850	locus:2196739	NRT1:2	nitrate transporter 1:2	nitrate transporter 1:2;(source:Araport11)
AT1G70140	locus:2020568	FH8	formin 8	formin 8;(source:Araport11)
AT1G71110	locus:2026276	AT1G71110		transmembrane protein;(source:Araport11)
AT1G72070	locus:2030352	AT1G72070		Chaperone DnaJ-domain superfamily protein;(source:Araport11)
AT1G72330	locus:2193962	ALAAT2	alanine aminotransferase 2	alanine aminotransferase 2;(source:Araport11)
AT1G72900	locus:2032713	AT1G72900		Toll-Interleukin-Resistance (TIR) domain-containing protein;(source:Araport11)
AT1G73805	locus:505006222	SARD1	SAR Deficient 1	Calmodulin binding protein-like protein;(source:Araport11)
AT1G74000	locus:2031511	SS3	strictosidine synthase 3	strictosidine synthase 3;(source:Araport11)
AT1G76650	locus:2030141	CML38	calmodulin-like 38	calmodulin-like 38;(source:Araport11)
AT1G76970	locus:2025297	AT1G76970		Target of Myb protein 1;(source:Araport11)
AT1G77380	locus:2031402	AAP3	amino acid permease 3	amino acid permease 3;(source:Araport11)
AT1G80110	locus:2016349	PP2-B11	phloem protein 2-B11	phloem protein 2-B11;(source:Araport11)
AT2G04050	locus:2050180	AT2G04050		MATE efflux family protein;(source:Araport11)
AT2G04100	locus:2050230	AT2G04100		MATE efflux family protein;(source:Araport11)
AT2G18050	locus:2060984	HIS1-3	histone H1-3	histone H1-3;(source:Araport11)
AT2G18670	locus:2053994	AT2G18670		RING/U-box superfamily protein;(source:Araport11)
AT2G18690	locus:2054016	AT2G18690		transmembrane protein;(source:Araport11)
AT2G18780	locus:2054033	AT2G18780		F-box and associated interaction domains-containing protein;(source:Araport11)
AT2G22450	locus:2041253	RIBA2	homolog of ribA 2	riboflavin biosynthesis protein;(source:Araport11)
AT2G23320	locus:2058568	WRKY15	WRKY DNA-binding protein 15	WRKY DNA-binding protein 15;(source:Araport11)
AT2G24260	locus:2047555	LRL1	LJRHL1-like 1	LJRHL1-like 1;(source:Araport11)
AT2G28510	locus:2056588	AT2G28510		Dof-type zinc finger DNA-binding family protein;(source:Araport11)
AT2G28660	locus:2065526	AT2G28660		Chloroplast-targeted copper chaperone protein;(source:Araport11)
AT2G28830	locus:2053190	PUB12	PLANT U-BOX 12	armadillo/beta-catenin repeat protein;(source:Araport11)
AT2G29460	locus:2043017	GSTU4	glutathione S-transferase tau 4	glutathione S-transferase tau 4;(source:Araport11)
AT2G32020	locus:2045487	AT2G32020		Acyl-CoA N-acyltransferases (NAT) superfamily protein;(source:Araport11)
AT2G32030	locus:2045477	AT2G32030		Acyl-CoA N-acyltransferases (NAT) superfamily protein;(source:Araport11)
AT2G32280	locus:2062561	AT2G32280		GPI inositol-deacylase C, putative (DUF1218);(source:Araport11)
AT2G33150	locus:2046565	PKT3	peroxisomal 3-ketoacyl-CoA thiolase 3	peroxisomal 3-ketoacyl-CoA thiolase 3;(source:Araport11)
AT2G33580	locus:2050987	LYK5	LysM-containing receptor-like kinase 5	Protein kinase superfamily protein;(source:Araport11)
AT2G34340	locus:2040799	AT2G34340		senescence regulator (Protein of unknown function, DUF584);(source:Araport11)
AT2G36080	locus:2039165	ABS2	ABNORMAL SHOOT 2	AP2/B3-like transcriptional factor family protein;(source:Araport11)
AT2G37130	locus:2061794	AT2G37130		Peroxidase superfamily protein;(source:Araport11)
AT2G38250	locus:2042847	AT2G38250		Homeodomain-like superfamily protein;(source:Araport11)
AT2G38430	locus:2057170	AT2G38430		hypothetical protein;(source:Araport11)
AT2G38530	locus:2064107	LTP2	lipid transfer protein 2	lipid transfer protein 2;(source:Araport11)
AT2G39350	locus:2039682	ABCG1	ATP-binding cassette G1	ABC-2 type transporter family protein;(source:Araport11)
AT2G43510	locus:2058250	TI1	trypsin inhibitor protein 1	trypsin inhibitor protein 1;(source:Araport11)
AT2G44460	locus:2050615	BGLU28	beta glucosidase 28	beta glucosidase 28;(source:Araport11)
AT2G45210	locus:2050832	SAUR36	SMALL AUXIN UPREGULATED 36	SAUR-like auxin-responsive protein family;(source:Araport11)
AT2G46400	locus:2039119	WRKY46	WRKY DNA-binding protein 46	WRKY DNA-binding protein 46;(source:Araport11)
AT2G46680	locus:2062754	HB-7	homeobox 7	homeobox 7;(source:Araport11)
AT2G47260	locus:2065124	WRKY23	WRKY DNA-binding protein 23	WRKY DNA-binding protein 23;(source:Araport11)
AT2G47520	locus:2061956	ERF71	ethylene response factor 71	Integrase-type DNA-binding superfamily protein;(source:Araport11)
AT3G01970	locus:2078703	WRKY45	WRKY DNA-binding protein 45	WRKY DNA-binding protein 45;(source:Araport11)
AT3G02210	locus:2076507	COBL1	COBRA-like protein 1 precursor	COBRA-like protein 1 precursor;(source:Araport11)
AT3G04070	locus:2095908	NAC047	NAC domain containing protein 47	NAC domain containing protein 47;(source:Araport11)
AT3G05120	locus:2096314	GID1A	GA INSENSITIVE DWARF1A	alpha/beta-Hydrolases superfamily protein;(source:Araport11)
AT3G06360	locus:2081121	AGP27	arabinogalactan protein 27	arabinogalactan protein 27;(source:Araport11)
AT3G06435	locus:1006230203	AT3G06435		Expressed protein;(source:Araport11)
AT3G08720	locus:2077843	S6K2	serine/threonine protein kinase 2	serine/threonine protein kinase 2;(source:Araport11)
AT3G11050	locus:2074683	FER2	ferritin 2	ferritin 2;(source:Araport11)
AT3G12500	locus:2092502	HCHIB	basic chitinase	basic chitinase;(source:Araport11)
AT3G13080	locus:2090029	ABCC3	ATP-binding cassette C3	multidrug resistance-associated protein 3;(source:Araport11)
AT3G13380	locus:2092810	BRL3	BRI1-like 3	BRI1-like 3;(source:Araport11)
AT3G14060	locus:2088197	AT3G14060		hypothetical protein;(source:Araport11)
AT3G14870	locus:2086365	AT3G14870		hypothetical protein (DUF641);(source:Araport11)
AT3G15500	locus:2090176	NAC3	NAC domain containing protein 3	NAC domain containing protein 3;(source:Araport11)
AT3G15530	locus:2090111	AT3G15530		S-adenosyl-L-methionine-dependent methyltransferases superfamily protein;(source:Araport11)
AT3G15720	locus:2093212	AT3G15720		Pectin lyase-like superfamily protein;(source:Araport11)
AT3G17690	locus:2090562	CNGC19	cyclic nucleotide gated channel 19	cyclic nucleotide gated channel 19;(source:Araport11)
AT3G21090	locus:2092960	ABCG15	ATP-binding cassette G15	ABC-2 type transporter family protein;(source:Araport11)
AT3G22160	locus:2090389	AT3G22160		VQ motif-containing protein;(source:Araport11)
AT3G22910	locus:2084578	AT3G22910		ATPase E1-E2 type family protein / haloacid dehalogenase-like hydrolase family protein;(source:Araport11)
AT3G22930	locus:2084543	CML11	calmodulin-like 11	calmodulin-like 11;(source:Araport11)
AT3G23170	locus:2086228	AT3G23170		hypothetical protein;(source:Araport11)
AT3G25610	locus:2102345	AT3G25610		ATPase E1-E2 type family protein / haloacid dehalogenase-like hydrolase family protein;(source:Araport11)
AT3G25640	locus:2102360	AT3G25640		MIZU-KUSSEI-like protein (Protein of unknown function, DUF617);(source:Araport11)
AT3G25730	locus:2085969	EDF3	ethylene response DNA binding factor 3	ethylene response DNA binding factor 3;(source:Araport11)
AT3G25900	locus:2092120	HMT-1		Homocysteine S-methyltransferase family protein;(source:Araport11)
AT3G26080	locus:2092165	AT3G26080		plastid-lipid associated protein PAP / fibrillin family protein;(source:Araport11)
AT3G27620	locus:2089124	AOX1C	alternative oxidase 1C	alternative oxidase 1C;(source:Araport11)
AT3G29810	locus:2086601	COBL2	COBRA-like protein 2 precursor	COBRA-like protein 2 precursor;(source:Araport11)
AT3G44300	locus:2095735	NIT2	nitrilase 2	nitrilase 2;(source:Araport11)
AT3G44350	locus:2100212	NAC061	NAC domain containing protein 61	NAC domain containing protein 61;(source:Araport11)
AT3G48410	locus:2101160	AT3G48410		alpha/beta-Hydrolases superfamily protein;(source:Araport11)
AT3G48580	locus:2114545	XTH11	xyloglucan endotransglucosylase/hydrolase 11	xyloglucan endotransglucosylase/hydrolase 11;(source:Araport11)
AT3G49120	locus:2101318	PRXCB	peroxidase CB	peroxidase CB;(source:Araport11)
AT3G49530	locus:2114678	NAC062	NAC domain containing protein 62	NAC domain containing protein 62;(source:Araport11)
AT3G49570	locus:2114738	LSU3	RESPONSE TO LOW SULFUR 3	response to low sulfur 3;(source:Araport11)
AT3G50930	locus:2077997	BCS1	cytochrome BC1 synthesis	cytochrome BC1 synthesi;(source:Araport11)
AT3G51860	locus:2074348	CAX3	cation exchanger 3	cation exchanger 3;(source:Araport11)
AT3G56770	locus:2103560	AT3G56770		basic helix-loop-helix (bHLH) DNA-binding superfamily protein;(source:Araport11)
AT3G57140	locus:2080610	SDP1-LIKE	sugar-dependent 1-like	sugar-dependent 1-like protein;(source:Araport11)
AT3G58770	locus:2099014	AT3G58770		hypothetical protein;(source:Araport11)
AT3G59820	locus:2080502	LETM1	leucine zipper-EF-hand-containing transmembrane protein 1	LETM1-like protein;(source:Araport11)
AT3G62860	locus:2081710	AT3G62860		alpha/beta-Hydrolases superfamily protein;(source:Araport11)
AT3G63010	locus:2099152	GID1B	GA INSENSITIVE DWARF1B	alpha/beta-Hydrolases superfamily protein;(source:Araport11)
AT4G00940	locus:2134658	AT4G00940		Dof-type zinc finger DNA-binding family protein;(source:Araport11)
AT4G01360	locus:2124923	BPS3	BYPASS 3	BPS1-like protein;(source:Araport11)
AT4G01610	locus:2133402	AT4G01610		Cysteine proteinases superfamily protein;(source:Araport11)
AT4G01720	locus:2133432	WRKY47		WRKY family transcription factor;(source:Araport11)
AT4G02280	locus:2137829	SUS3	sucrose synthase 3	sucrose synthase 3;(source:Araport11)
AT4G03320	locus:2125472	Tic20-IV	translocon at the inner envelope membrane of chloroplasts 20-IV	translocon at the inner envelope membrane of chloroplasts 20-IV;(source:Araport11)
AT4G08950	locus:2138753	EXO	EXORDIUM	Phosphate-responsive 1 family protein;(source:Araport11)
AT4G09030	locus:2122353	AGP10	arabinogalactan protein 10	arabinogalactan protein 10;(source:Araport11)
AT4G11350	locus:2128283	AT4G11350		transferring glycosyl group transferase (DUF604);(source:Araport11)
AT4G11990	locus:2118076	AT4G11990		Cell cycle regulated microtubule associated protein;(source:Araport11)
AT4G15910	locus:2129795	DI21	drought-induced 21	drought-induced 21;(source:Araport11)
AT4G22770	locus:2132599	AT4G22770		AT hook motif DNA-binding family protein;(source:Araport11)
AT4G24260	locus:2135997	GH9A3	glycosyl hydrolase 9A3	glycosyl hydrolase 9A3;(source:Araport11)
AT4G25810	locus:2117567	XTR6	xyloglucan endotransglycosylase 6	xyloglucan endotransglycosylase 6;(source:Araport11)
AT4G25850	locus:2117522	ORP4B	OSBP(oxysterol binding protein)-related protein 4B	OSBP(oxysterol binding protein)-related protein 4B;(source:Araport11)
AT4G27260	locus:2131739	WES1		Auxin-responsive GH3 family protein;(source:Araport11)
AT4G27970	locus:2132987	SLAH2	SLAC1 homologue 2	SLAC1 homologue 2;(source:Araport11)
AT4G28560	locus:2139880	RIC7	ROP-interactive CRIB motif-containing protein 7	ROP-interactive CRIB motif-containing protein 7;(source:Araport11)
AT4G30090	locus:2126470	AT4G30090		golgin family A protein;(source:Araport11)
AT4G31800	locus:2124874	WRKY18	WRKY DNA-binding protein 18	WRKY DNA-binding protein 18;(source:Araport11)
AT4G32480	locus:2127856	AT4G32480		sugar phosphate exchanger, putative (DUF506);(source:Araport11)
AT4G32810	locus:2134093	CCD8	carotenoid cleavage dioxygenase 8	carotenoid cleavage dioxygenase 8;(source:Araport11)
AT4G33150	locus:2125964	AT4G33150		lysine-ketoglutarate reductase/saccharopine dehydrogenase bifunctional enzyme;(source:Araport11)
AT4G33985	locus:505006554	AT4G33985		membrane insertase, putative (DUF1685);(source:Araport11)
AT4G35480	locus:2117622	RHA3B	RING-H2 finger A3B	RING-H2 finger A3B;(source:Araport11)
AT4G36160	locus:2122219	NAC076	NAC domain containing protein 76	NAC domain containing protein 76;(source:Araport11)
AT4G36930	locus:2115080	SPT	SPATULA	basic helix-loop-helix (bHLH) DNA-binding superfamily protein;(source:Araport11)
AT4G37370	locus:2126342	CYP81D8	cytochrome P450, family 81, subfamily D, polypeptide 8	cytochrome P450, family 81, subfamily D, polypeptide 8;(source:Araport11)
AT4G37520	locus:2120051	AT4G37520		Peroxidase superfamily protein;(source:Araport11)
AT4G37870	locus:2137594	PCK1	phosphoenolpyruvate carboxykinase 1	phosphoenolpyruvate carboxykinase 1;(source:Araport11)
AT4G38210	locus:2120943	EXPA20	expansin A20	expansin A20;(source:Araport11)
AT4G38580	locus:2121199	FP6	farnesylated protein 6	farnesylated protein 6;(source:Araport11)
AT4G39830	locus:2135242	AT4G39830		Cupredoxin superfamily protein;(source:Araport11)
AT5G03890	locus:2150695	AT5G03890		hypothetical protein;(source:Araport11)
AT5G04250	locus:2146673	AT5G04250		Cysteine proteinases superfamily protein;(source:Araport11)
AT5G05365	locus:4010713945	AT5G05365		Heavy metal transport/detoxification superfamily protein;(source:Araport11)
AT5G06720	locus:2170204	PA2	peroxidase 2	peroxidase 2;(source:Araport11)
AT5G07100	locus:2169354	WRKY26	WRKY DNA-binding protein 26	WRKY DNA-binding protein 26;(source:Araport11)
AT5G07440	locus:2183379	GDH2	glutamate dehydrogenase 2	glutamate dehydrogenase 2;(source:Araport11)
AT5G09440	locus:2184792	EXL4	EXORDIUM like 4	EXORDIUM like 4;(source:Araport11)
AT5G10510	locus:2142534	AIL6	AINTEGUMENTA-like 6	AINTEGUMENTA-like 6;(source:Araport11)
AT5G11410	locus:2147977	AT5G11410		Protein kinase superfamily protein;(source:Araport11)
AT5G13220	locus:2183921	JAZ10	jasmonate-zim-domain protein 10	jasmonate-zim-domain protein 10;(source:Araport11)
AT5G13330	locus:2183861	Rap2.6L	related to AP2 6l	related to AP2 6l;(source:Araport11)
AT5G14000	locus:2159073	NAC084	NAC domain containing protein 84	NAC domain containing protein 84;(source:Araport11)
AT5G14180	locus:2174648	MPL1	Myzus persicae-induced lipase 1	Myzus persicae-induced lipase 1;(source:Araport11)
AT5G16360	locus:2171387	AT5G16360		NC domain-containing protein-like protein;(source:Araport11)
AT5G17490	locus:2157477	RGL3	RGA-like protein 3	RGA-like protein 3;(source:Araport11)
AT5G17760	locus:2175986	AT5G17760		P-loop containing nucleoside triphosphate hydrolases superfamily protein;(source:Araport11)
AT5G17850	locus:2175996	AT5G17850		Sodium/calcium exchanger family protein;(source:Araport11)
AT5G17980	locus:2161523	AT5G17980		C2 calcium/lipid-binding plant phosphoribosyltransferase family protein;(source:Araport11)
AT5G18270	locus:2172334	ANAC087	Arabidopsis NAC domain containing protein 87	NAC domain containing protein 87;(source:Araport11)
AT5G18310	locus:2146283	AT5G18310		ubiquitin hydrolase;(source:Araport11)
AT5G20950	locus:2147117	AT5G20950		Glycosyl hydrolase family protein;(source:Araport11)
AT5G21105	locus:505006625	AT5G21105		Plant L-ascorbate oxidase;(source:Araport11)
AT5G23780	locus:2172838	DUF9	DOMAIN OF UNKNOWN FUNCTION 724 9	agenet domain protein (DOMAIN OF UNKNOWN FUNCTION 724 9);(source:Araport11)
AT5G24280	locus:2169799	GMI1	GAMMA-IRRADIATION AND MITOMYCIN C INDUCED 1	gamma-irradiation and mitomycin c induced 1;(source:Araport11)
AT5G24470	locus:2184007	PRR5	pseudo-response regulator 5	two-component response regulator-like protein;(source:Araport11)
AT5G24600	locus:2153909	AT5G24600		TRP-like ion channel protein (Protein of unknown function, DUF599);(source:Araport11)
AT5G25440	locus:2145522	AT5G25440		Protein kinase superfamily protein;(source:Araport11)
AT5G25770	locus:2145274	AT5G25770		alpha/beta-Hydrolases superfamily protein;(source:Araport11)
AT5G26220	locus:2179714	AT5G26220		ChaC-like family protein;(source:Araport11)
AT5G26340	locus:2151074	MSS1		Major facilitator superfamily protein;(source:Araport11)
AT5G26920	locus:2148548	CBP60G	Cam-binding protein 60-like G	Cam-binding protein 60-like G;(source:Araport11)
AT5G35735	locus:505006660	AT5G35735		Auxin-responsive family protein;(source:Araport11)
AT5G35926	locus:1006230425	AT5G35926		Protein with RNI-like/FBD-like domain;(source:Araport11)
AT5G38900	locus:2152307	AT5G38900		Thioredoxin superfamily protein;(source:Araport11)
AT5G40010	locus:2178067	AATP1	AAA-ATPase 1	AAA-ATPase 1;(source:Araport11)
AT5G41750	locus:2175075	AT5G41750		Disease resistance protein (TIR-NBS-LRR class) family;(source:Araport11)
AT5G42050	locus:2165765	AT5G42050		DCD (Development and Cell Death) domain protein;(source:Araport11)
AT5G42380	locus:2162326	CML37	calmodulin like 37	calmodulin like 37;(source:Araport11)
AT5G43980	locus:2172492	PDLP1	plasmodesmata-located protein 1	plasmodesmata-located protein 1;(source:Araport11)
AT5G49520	locus:2157829	WRKY48	WRKY DNA-binding protein 48	WRKY DNA-binding protein 48;(source:Araport11)
AT5G49690	locus:2156997	AT5G49690		UDP-Glycosyltransferase superfamily protein;(source:Araport11)
AT5G50130	locus:2170071	AT5G50130		NAD(P)-binding Rossmann-fold superfamily protein;(source:Araport11)
AT5G50260	locus:2157712	CEP1	cysteine endopeptidase 1	Cysteine proteinases superfamily protein;(source:Araport11)
AT5G52050	locus:2173098	AT5G52050		MATE efflux family protein;(source:Araport11)
AT5G52760	locus:2149614	AT5G52760		Copper transport protein family;(source:Araport11)
AT5G54490	locus:2147294	PBP1	pinoid-binding protein 1	pinoid-binding protein 1;(source:Araport11)
AT5G54960	locus:2160170	PDC2	pyruvate decarboxylase-2	pyruvate decarboxylase-2;(source:Araport11)
AT5G57390	locus:2173009	AIL5	AINTEGUMENTA-like 5	AINTEGUMENTA-like 5;(source:Araport11)
AT5G60250	locus:2143995	AT5G60250		zinc finger (C3HC4-type RING finger) family protein;(source:Araport11)
AT5G61740	locus:2159183	ABCA10	ATP-binding cassette A10	ABC2 homolog 14;(source:Araport11)
AT5G64060	locus:2164391	NAC103	NAC domain containing protein 103	NAC domain containing protein 103;(source:Araport11)
AT5G64260	locus:2173428	EXL2	EXORDIUM like 2	EXORDIUM like 2;(source:Araport11)
AT5G64660	locus:2174814	CMPG2	CYS, MET, PRO, and GLY protein 2	CYS, MET, PRO, and GLY protein 2;(source:Araport11)
AT5G65110	locus:2171825	ACX2	acyl-CoA oxidase 2	acyl-CoA oxidase 2;(source:Araport11)
AT5G65170	locus:2171785	AT5G65170		VQ motif-containing protein;(source:Araport11)
AT5G66130	locus:2156952	ATRAD17	RADIATION SENSITIVE 17	RADIATION SENSITIVE 17;(source:Araport11)
AT5G66350	locus:2155021	SHI	SHORT INTERNODES	Lateral root primordium (LRP) protein-like protein;(source:Araport11)
AT5G67300	locus:2158212	MYBR1	myb domain protein r1	myb domain protein r1;(source:Araport11)
AT1G62763	no match			hypothetical protein
AT5G26665	no match			pectinacetylesterase, putative

## Sheet: GO young calli
GO Term	p-Value
response to stimulus [GO:0050896]	2.079757e-11
response to chemical [GO:0042221]	7.341951e-10
response to hypoxia [GO:0001666]	4.293360e-9
cellular response to hypoxia [GO:0071456]	5.304915e-9
response to stress [GO:0006950]	5.723009e-9
response to decreased oxygen levels [GO:0036293]	5.918609e-9
cellular response to decreased oxygen levels [GO:0036294]	6.317377e-9
cellular response to oxygen levels [GO:0071453]	6.317377e-9
response to oxygen levels [GO:0070482]	6.404135e-9
response to abiotic stimulus [GO:0009628]	1.586630e-5
cellular response to chemical stimulus [GO:0070887]	1.507438e-4
response to acid chemical [GO:0001101]	5.533821e-4
response to endogenous stimulus [GO:0009719]	6.867278e-4
response to water [GO:0009415]	9.741799e-4
response to hormone [GO:0009725]	0.001217
cellular response to stress [GO:0033554]	0.001532
response to organic substance [GO:0010033]	0.001816
response to water deprivation [GO:0009414]	0.003229
biological process involved in interspecies interaction between organisms [GO:0044419]	0.003828
response to external biotic stimulus [GO:0043207]	0.008884
response to other organism [GO:0051707]	0.008884
response to biotic stimulus [GO:0009607]	0.013678
cellular response to stimulus [GO:0051716]	0.030041
response to oxygen-containing compound [GO:1901700]	0.039660
response to external stimulus [GO:0009605]	0.048988

## Sheet: Hypoxia responsive
AT1G10140	AT1G10140
AT1G30040	GA2OX2
AT1G61340	FBS1
AT1G72330	ALAAT2
AT1G72900	AT1G72900
AT1G76650	CML38
AT2G18670	AT2G18670
AT2G46400	WRKY46
AT2G47520	ERF71
AT3G05120	GID1A
AT3G06435	AT3G06435
AT3G08720	S6K2
AT3G23170	AT3G23170
AT4G01360	BPS3
AT4G32480	AT4G32480
AT5G24600	AT5G24600
AT5G26920	CBP60G
AT5G35735	AT5G35735
AT5G42050	AT5G42050
AT5G42380	CML37
AT5G49690	AT5G49690
AT5G54490	PBP1
AT5G54960	PDC2
AT5G64260	EXL2

## Sheet: Hormone responsive 
AT1G01010	NAC001	response to abscisic acid
AT1G08940	AT1G08940	response to abscisic acid
AT1G10140	AT1G10140	response to abscisic acid
AT1G15310	ATHSRP54A	response to abscisic acid
AT1G19180	JAZ1	response to jasmonic acid
AT1G19850	MP	response to auxin
AT1G25400	AT1G25400	response to abscisic acid
AT1G25400	AT1G25400	response to jasmonic acid
AT1G26930	AT1G26930	response to abscisic acid
AT1G28370	ERF11	ethylene-activated signaling pathway
AT1G47510	5PTASE11	response to auxin
AT1G47510	5PTASE11	response to abscisic acid
AT1G47510	5PTASE11	response to jasmonic acid
AT1G53470	MSL4	response to abscisic acid
AT1G53885	AT1G53885	response to abscisic acid
AT1G53885	AT1G53885	cellular response to cytokinin stimulus
AT1G53903	AT1G53903	response to abscisic acid
AT1G55610	BRL1	hormone-mediated signaling pathway
AT1G56150	AT1G56150	auxin-activated signaling pathway
AT1G61340	FBS1	response to abscisic acid
AT1G61340	FBS1	response to jasmonic acid
AT1G76970	AT1G76970	cellular response to abscisic acid stimulus
AT1G80110	PP2-B11	response to abscisic acid
AT1G80110	PP2-B11	response to jasmonic acid
AT2G18690	AT2G18690	response to abscisic acid
AT2G18690	AT2G18690	response to jasmonic acid
AT2G32020	AT2G32020	response to abscisic acid
AT2G34340	AT2G34340	response to gibberellin
AT2G45210	SAUR36	auxin-activated signaling pathway
AT2G46400	WRKY46	brassinosteroid mediated signaling pathway
AT2G46680	HB-7	response to abscisic acid
AT2G47260	WRKY23	response to auxin
AT2G47520	ERF71	ethylene-activated signaling pathway
AT3G05120	GID1A	response to gibberellin
AT3G11050	FER2	response to abscisic acid
AT3G12500	HCHIB	jasmonic acid and ethylene-dependent systemic resistance, ethylene mediated signaling pathway
AT3G13380	BRL3	hormone-mediated signaling pathway
AT3G14870	AT3G14870	response to jasmonic acid
AT3G15500	NAC3	jasmonic acid mediated signaling pathway
AT3G15530	AT3G15530	response to ethylene
AT3G15530	AT3G15530	response to abscisic acid
AT3G15720	AT3G15720	response to jasmonic acid
AT3G22910	AT3G22910	response to abscisic acid
AT3G25730	EDF3	ethylene-activated signaling pathway
AT3G48580	XTH11	response to abscisic acid
AT3G49570	LSU3	response to abscisic acid
AT3G63010	GID1B	response to gibberellin
AT4G00940	AT4G00940	response to abscisic acid
AT4G08950	EXO	response to brassinosteroid
AT4G11350	AT4G11350	response to jasmonic acid
AT4G15910	DI21	response to abscisic acid
AT4G22770	AT4G22770	abscisic acid-activated signaling pathway
AT4G25810	XTR6	response to abscisic acid
AT4G27260	WES1	response to auxin
AT4G32810	CCD8	response to auxin
AT4G33985	AT4G33985	response to abscisic acid
AT5G10510	AIL6	ethylene-activated signaling pathway
AT5G10510	AIL6	auxin mediated signaling pathway involved in phyllotactic patterning
AT5G13220	JAZ10	response to auxin
AT5G13220	JAZ10	response to jasmonic acid
AT5G13330	Rap2.6L	response to ethylene
AT5G13330	Rap2.6L	response to abscisic acid
AT5G13330	Rap2.6L	response to jasmonic acid
AT5G16360	AT5G16360	response to abscisic acid
AT5G16360	AT5G16360	response to jasmonic acid
AT5G17490	RGL3	response to ethylene
AT5G17490	RGL3	response to abscisic acid
AT5G17490	RGL3	response to gibberellin
AT5G17490	RGL3	jasmonic acid mediated signaling pathway
AT5G17760	AT5G17760	response to abscisic acid
AT5G17760	AT5G17760	response to jasmonic acid
AT5G18270	ANAC087	response to abscisic acid
AT5G18310	AT5G18310	response to abscisic acid
AT5G21105	AT5G21105	response to jasmonic acid
AT5G24470	PRR5	cytokinin-activated signaling pathway
AT5G26340	MSS1	response to abscisic acid
AT5G26920	CBP60G	abscisic acid-activated signaling pathway
AT5G35735	AT5G35735	response to abscisic acid
AT5G35735	AT5G35735	response to jasmonic acid
AT5G40010	AATP1	response to abscisic acid
AT5G49690	AT5G49690	response to abscisic acid
AT5G52050	AT5G52050	response to abscisic acid
AT5G54490	PBP1	response to auxin
AT5G57390	AIL5	ethylene-activated signaling pathway
AT5G57390	AIL5	auxin mediated signaling pathway involved in phyllotactic patterning
AT5G64260	EXL2	response to abscisic acid
AT5G64260	EXL2	response to jasmonic acid
AT5G66350	SHI	auxin-activated signaling pathway
AT5G66350	SHI	response to gibberellin
AT5G67300	MYBR1	response to abscisic acid
AT5G67300	MYBR1	response to jasmonic acid

## Sheet: Transcriptional regulation
AT2G36080	ABS2
AT5G57390	AIL5
AT5G10510	AIL6
AT5G18270	ANAC087
AT2G28510	AT2G28510
AT2G38250	AT2G38250
AT4G00940	AT4G00940
AT5G26920	CBP60G
AT3G25730	EDF3
AT1G28370	ERF11
AT2G47520	ERF71
AT2G46680	HB-7
AT1G67970	HSFA8
AT1G23380	KNAT6
AT2G24260	LRL1
AT1G19850	MP
AT5G67300	MYBR1
AT1G01010	NAC001
AT1G34180	NAC016
AT3G04070	NAC047
AT3G49530	NAC062
AT4G36160	NAC076
AT5G14000	NAC084
AT5G64060	NAC103
AT5G13330	Rap2.6L
AT5G17490	RGL3
AT1G73805	SARD1
AT5G66350	SHI
AT4G36930	SPT
AT1G17460	TRFL3
AT2G23320	WRKY15
AT4G31800	WRKY18
AT2G47260	WRKY23
AT5G07100	WRKY26
AT3G01970	WRKY45
AT2G46400	WRKY46
AT4G01720	WRKY47
AT5G49520	WRKY48
AT1G69310	WRKY57

## Sheet: 35 DEGs Initiation-Young
AT1G02850	locus:2024685	BGLU11	beta glucosidase 11	beta glucosidase 11;(source:Araport11)
AT1G19850	locus:2035454	MP	MONOPTEROS	Transcriptional factor B3 family protein / auxin-responsive factor AUX/IAA-like protein;(source:Araport11)
AT1G33790	locus:2012703	AT1G33790		jacalin lectin family protein;(source:Araport11)
AT1G55610	locus:2020457	BRL1	BRI1 like	BRI1 like;(source:Araport11)
AT2G32280	locus:2062561	AT2G32280		GPI inositol-deacylase C, putative (DUF1218);(source:Araport11)
AT2G39350	locus:2039682	ABCG1	ATP-binding cassette G1	ABC-2 type transporter family protein;(source:Araport11)
AT2G43510	locus:2058250	TI1	trypsin inhibitor protein 1	trypsin inhibitor protein 1;(source:Araport11)
AT2G47260	locus:2065124	WRKY23	WRKY DNA-binding protein 23	WRKY DNA-binding protein 23;(source:Araport11)
AT3G01970	locus:2078703	WRKY45	WRKY DNA-binding protein 45	WRKY DNA-binding protein 45;(source:Araport11)
AT3G02210	locus:2076507	COBL1	COBRA-like protein 1 precursor	COBRA-like protein 1 precursor;(source:Araport11)
AT3G13380	locus:2092810	BRL3	BRI1-like 3	BRI1-like 3;(source:Araport11)
AT3G14060	locus:2088197	AT3G14060		hypothetical protein;(source:Araport11)
AT3G15720	locus:2093212	AT3G15720		Pectin lyase-like superfamily protein;(source:Araport11)
AT3G25730	locus:2085969	EDF3	ethylene response DNA binding factor 3	ethylene response DNA binding factor 3;(source:Araport11)
AT3G29810	locus:2086601	COBL2	COBRA-like protein 2 precursor	COBRA-like protein 2 precursor;(source:Araport11)
AT3G48410	locus:2101160	AT3G48410		alpha/beta-Hydrolases superfamily protein;(source:Araport11)
AT3G48580	locus:2114545	XTH11	xyloglucan endotransglucosylase/hydrolase 11	xyloglucan endotransglucosylase/hydrolase 11;(source:Araport11)
AT3G62860	locus:2081710	AT3G62860		alpha/beta-Hydrolases superfamily protein;(source:Araport11)
AT4G02280	locus:2137829	SUS3	sucrose synthase 3	sucrose synthase 3;(source:Araport11)
AT4G15910	locus:2129795	DI21	drought-induced 21	drought-induced 21;(source:Araport11)
AT4G27260	locus:2131739	WES1		Auxin-responsive GH3 family protein;(source:Araport11)
AT4G36930	locus:2115080	SPT	SPATULA	basic helix-loop-helix (bHLH) DNA-binding superfamily protein;(source:Araport11)
AT4G37870	locus:2137594	PCK1	phosphoenolpyruvate carboxykinase 1	phosphoenolpyruvate carboxykinase 1;(source:Araport11)
AT4G38210	locus:2120943	EXPA20	expansin A20	expansin A20;(source:Araport11)
AT4G38580	locus:2121199	FP6	farnesylated protein 6	farnesylated protein 6;(source:Araport11)
AT5G06720	locus:2170204	PA2	peroxidase 2	peroxidase 2;(source:Araport11)
AT5G10510	locus:2142534	AIL6	AINTEGUMENTA-like 6	AINTEGUMENTA-like 6;(source:Araport11)
AT5G14000	locus:2159073	NAC084	NAC domain containing protein 84	NAC domain containing protein 84;(source:Araport11)
AT5G17760	locus:2175986	AT5G17760		P-loop containing nucleoside triphosphate hydrolases superfamily protein;(source:Araport11)
AT5G17980	locus:2161523	AT5G17980		C2 calcium/lipid-binding plant phosphoribosyltransferase family protein;(source:Araport11)
AT5G26220	locus:2179714	AT5G26220		ChaC-like family protein;(source:Araport11)
AT5G49690	locus:2156997	AT5G49690		UDP-Glycosyltransferase superfamily protein;(source:Araport11)
AT5G50260	locus:2157712	CEP1	cysteine endopeptidase 1	Cysteine proteinases superfamily protein;(source:Araport11)
AT1G62763	no match			hypothetical protein
AT5G26665	no match			pectinacetylesterase, putative
