# Supplementary material for: A Common Molecular Signature Indicates the Pre-Meristematic State of Plant Calli
Source: Int J Mol Sci. 2023 Aug 23;24(17):13122. doi: 10.3390/ijms241713122 (PMC10488067; doi:10.3390/ijms241713122)
Supplement: Supplementary file 1 [file ijms-24-13122-s001.zip › Supplementary Materials File S4.xlsx]

## Sheet: 144 CALLUS CELL SUSP
AT1G03200	locus:2014495	AT1G03200		hypothetical protein;(source:Araport11)
AT1G05730	locus:2031943	AT1G05730		FAM136A-like protein (DUF842);(source:Araport11)
AT1G08940	locus:2036069	AT1G08940		Phosphoglycerate mutase family protein;(source:Araport11)
AT1G12780	locus:2010371	UGE1	UDP-D-glucose/UDP-D-galactose 4-epimerase 1	UDP-D-glucose/UDP-D-galactose 4-epimerase 1;(source:Araport11)
AT1G13330	locus:2205359	AHP2	Arabidopsis Hop2 homolog	Tat-binding protein 1(Tbp-1)-interacting protein (TBPIP);(source:Araport11)
AT1G14130	locus:2035859	AT1G14130		2-oxoglutarate (2OG) and Fe(II)-dependent oxygenase superfamily protein;(source:Araport11)
AT1G14890	locus:2006842	AT1G14890		Plant invertase/pectin methylesterase inhibitor superfamily protein;(source:Araport11)
AT1G15310	locus:2037803	ATHSRP54A	signal recognition particle 54 kDa subunit	signal recognition particle 54 kDa subunit;(source:Araport11)
AT1G15800	locus:2036179	AT1G15800		hypothetical protein;(source:Araport11)
AT1G17460	locus:2018815	TRFL3	TRF-like 3	TRF-like 3;(source:Araport11)
AT1G19180	locus:2202180	JAZ1	jasmonate-zim-domain protein 1	jasmonate-zim-domain protein 1;(source:Araport11)
AT1G19850	locus:2035454	MP	MONOPTEROS	Transcriptional factor B3 family protein / auxin-responsive factor AUX/IAA-like protein;(source:Araport11)
AT1G21520	locus:2026992	AT1G21520		hypothetical protein;(source:Araport11)
AT1G23380	locus:2028075	KNAT6	KNOTTED1-like homeobox gene 6	homeobox protein knotted-1-like 6;(source:Araport11)
AT1G24090	locus:2032407	AT1G24090		RNase H family protein;(source:Araport11)
AT1G25275	locus:505006145	AT1G25275		thionin-like protein;(source:Araport11)
AT1G26665	locus:505006147	AT1G26665		Mediator complex, subunit Med10;(source:Araport11)
AT1G26930	locus:2202765	AT1G26930		Galactose oxidase/kelch repeat superfamily protein;(source:Araport11)
AT1G32090	locus:2031735	AT1G32090		early-responsive to dehydration stress protein (ERD4);(source:Araport11)
AT1G33560	locus:2006932	ADR1	ACTIVATED DISEASE RESISTANCE 1	Disease resistance protein (CC-NBS-LRR class) family;(source:Araport11)
AT1G34180	locus:2026114	NAC016	NAC domain containing protein 16	NAC domain containing protein 16;(source:Araport11)
AT1G35910	locus:2007651	TPPD	trehalose-6-phosphate phosphatase D	Haloacid dehalogenase-like hydrolase (HAD) superfamily protein;(source:Araport11)
AT1G50400	locus:2011887	AT1G50400		Eukaryotic porin family protein;(source:Araport11)
AT1G52890	locus:2011531	NAC019	NAC domain containing protein 19	NAC domain containing protein 19;(source:Araport11)
AT1G55610	locus:2020457	BRL1	BRI1 like	BRI1 like;(source:Araport11)
AT1G56150	locus:2011801	AT1G56150		SAUR-like auxin-responsive protein family;(source:Araport11)
AT1G58400	locus:2037628	AT1G58400		Disease resistance protein (CC-NBS-LRR class) family;(source:Araport11)
AT1G61340	locus:2197659	FBS1	F-box stress induced 1	F-box family protein;(source:Araport11)
AT1G61820	locus:2036873	BGLU46	beta glucosidase 46	beta glucosidase 46;(source:Araport11)
AT1G66480	locus:2028942	AT1G66480		plastid movement impaired 2;(source:Araport11)
AT1G67970	locus:2200171	HSFA8	heat shock transcription factor A8	heat shock transcription factor A8;(source:Araport11)
AT1G69310	locus:2007081	WRKY57	WRKY DNA-binding protein 57	WRKY DNA-binding protein 57;(source:Araport11)
AT1G69850	locus:2196739	NRT1:2	nitrate transporter 1:2	nitrate transporter 1:2;(source:Araport11)
AT1G70140	locus:2020568	FH8	formin 8	formin 8;(source:Araport11)
AT1G71110	locus:2026276	AT1G71110		transmembrane protein;(source:Araport11)
AT1G72070	locus:2030352	AT1G72070		Chaperone DnaJ-domain superfamily protein;(source:Araport11)
AT1G72330	locus:2193962	ALAAT2	alanine aminotransferase 2	alanine aminotransferase 2;(source:Araport11)
AT1G72900	locus:2032713	AT1G72900		Toll-Interleukin-Resistance (TIR) domain-containing protein;(source:Araport11)
AT1G74000	locus:2031511	SS3	strictosidine synthase 3	strictosidine synthase 3;(source:Araport11)
AT1G76650	locus:2030141	CML38	calmodulin-like 38	calmodulin-like 38;(source:Araport11)
AT1G77380	locus:2031402	AAP3	amino acid permease 3	amino acid permease 3;(source:Araport11)
AT2G04050	locus:2050180	AT2G04050		MATE efflux family protein;(source:Araport11)
AT2G04100	locus:2050230	AT2G04100		MATE efflux family protein;(source:Araport11)
AT2G18780	locus:2054033	AT2G18780		F-box and associated interaction domains-containing protein;(source:Araport11)
AT2G22450	locus:2041253	RIBA2	homolog of ribA 2	riboflavin biosynthesis protein;(source:Araport11)
AT2G23320	locus:2058568	WRKY15	WRKY DNA-binding protein 15	WRKY DNA-binding protein 15;(source:Araport11)
AT2G24260	locus:2047555	LRL1	LJRHL1-like 1	LJRHL1-like 1;(source:Araport11)
AT2G28510	locus:2056588	AT2G28510		Dof-type zinc finger DNA-binding family protein;(source:Araport11)
AT2G28660	locus:2065526	AT2G28660		Chloroplast-targeted copper chaperone protein;(source:Araport11)
AT2G29460	locus:2043017	GSTU4	glutathione S-transferase tau 4	glutathione S-transferase tau 4;(source:Araport11)
AT2G32020	locus:2045487	AT2G32020		Acyl-CoA N-acyltransferases (NAT) superfamily protein;(source:Araport11)
AT2G32030	locus:2045477	AT2G32030		Acyl-CoA N-acyltransferases (NAT) superfamily protein;(source:Araport11)
AT2G33580	locus:2050987	LYK5	LysM-containing receptor-like kinase 5	Protein kinase superfamily protein;(source:Araport11)
AT2G37130	locus:2061794	AT2G37130		Peroxidase superfamily protein;(source:Araport11)
AT2G38250	locus:2042847	AT2G38250		Homeodomain-like superfamily protein;(source:Araport11)
AT2G43510	locus:2058250	TI1	trypsin inhibitor protein 1	trypsin inhibitor protein 1;(source:Araport11)
AT2G44460	locus:2050615	BGLU28	beta glucosidase 28	beta glucosidase 28;(source:Araport11)
AT2G45210	locus:2050832	SAUR36	SMALL AUXIN UPREGULATED 36	SAUR-like auxin-responsive protein family;(source:Araport11)
AT2G46400	locus:2039119	WRKY46	WRKY DNA-binding protein 46	WRKY DNA-binding protein 46;(source:Araport11)
AT2G47260	locus:2065124	WRKY23	WRKY DNA-binding protein 23	WRKY DNA-binding protein 23;(source:Araport11)
AT2G47520	locus:2061956	ERF71	ethylene response factor 71	Integrase-type DNA-binding superfamily protein;(source:Araport11)
AT3G01970	locus:2078703	WRKY45	WRKY DNA-binding protein 45	WRKY DNA-binding protein 45;(source:Araport11)
AT3G02210	locus:2076507	COBL1	COBRA-like protein 1 precursor	COBRA-like protein 1 precursor;(source:Araport11)
AT3G11050	locus:2074683	FER2	ferritin 2	ferritin 2;(source:Araport11)
AT3G13380	locus:2092810	BRL3	BRI1-like 3	BRI1-like 3;(source:Araport11)
AT3G15500	locus:2090176	NAC3	NAC domain containing protein 3	NAC domain containing protein 3;(source:Araport11)
AT3G15720	locus:2093212	AT3G15720		Pectin lyase-like superfamily protein;(source:Araport11)
AT3G22160	locus:2090389	AT3G22160		VQ motif-containing protein;(source:Araport11)
AT3G22930	locus:2084543	CML11	calmodulin-like 11	calmodulin-like 11;(source:Araport11)
AT3G23170	locus:2086228	AT3G23170		hypothetical protein;(source:Araport11)
AT3G25610	locus:2102345	AT3G25610		ATPase E1-E2 type family protein / haloacid dehalogenase-like hydrolase family protein;(source:Araport11)
AT3G26080	locus:2092165	AT3G26080		plastid-lipid associated protein PAP / fibrillin family protein;(source:Araport11)
AT3G27620	locus:2089124	AOX1C	alternative oxidase 1C	alternative oxidase 1C;(source:Araport11)
AT3G29810	locus:2086601	COBL2	COBRA-like protein 2 precursor	COBRA-like protein 2 precursor;(source:Araport11)
AT3G44300	locus:2095735	NIT2	nitrilase 2	nitrilase 2;(source:Araport11)
AT3G48580	locus:2114545	XTH11	xyloglucan endotransglucosylase/hydrolase 11	xyloglucan endotransglucosylase/hydrolase 11;(source:Araport11)
AT3G49120	locus:2101318	PRXCB	peroxidase CB	peroxidase CB;(source:Araport11)
AT3G56770	locus:2103560	AT3G56770		basic helix-loop-helix (bHLH) DNA-binding superfamily protein;(source:Araport11)
AT3G57140	locus:2080610	SDP1-LIKE	sugar-dependent 1-like	sugar-dependent 1-like protein;(source:Araport11)
AT3G59820	locus:2080502	LETM1	leucine zipper-EF-hand-containing transmembrane protein 1	LETM1-like protein;(source:Araport11)
AT3G62860	locus:2081710	AT3G62860		alpha/beta-Hydrolases superfamily protein;(source:Araport11)
AT3G63010	locus:2099152	GID1B	GA INSENSITIVE DWARF1B	alpha/beta-Hydrolases superfamily protein;(source:Araport11)
AT4G01360	locus:2124923	BPS3	BYPASS 3	BPS1-like protein;(source:Araport11)
AT4G01610	locus:2133402	AT4G01610		Cysteine proteinases superfamily protein;(source:Araport11)
AT4G01720	locus:2133432	WRKY47		WRKY family transcription factor;(source:Araport11)
AT4G03320	locus:2125472	Tic20-IV	translocon at the inner envelope membrane of chloroplasts 20-IV	translocon at the inner envelope membrane of chloroplasts 20-IV;(source:Araport11)
AT4G09030	locus:2122353	AGP10	arabinogalactan protein 10	arabinogalactan protein 10;(source:Araport11)
AT4G11990	locus:2118076	AT4G11990		Cell cycle regulated microtubule associated protein;(source:Araport11)
AT4G15910	locus:2129795	DI21	drought-induced 21	drought-induced 21;(source:Araport11)
AT4G22770	locus:2132599	AT4G22770		AT hook motif DNA-binding family protein;(source:Araport11)
AT4G24260	locus:2135997	GH9A3	glycosyl hydrolase 9A3	glycosyl hydrolase 9A3;(source:Araport11)
AT4G25810	locus:2117567	XTR6	xyloglucan endotransglycosylase 6	xyloglucan endotransglycosylase 6;(source:Araport11)
AT4G27970	locus:2132987	SLAH2	SLAC1 homologue 2	SLAC1 homologue 2;(source:Araport11)
AT4G28560	locus:2139880	RIC7	ROP-interactive CRIB motif-containing protein 7	ROP-interactive CRIB motif-containing protein 7;(source:Araport11)
AT4G31800	locus:2124874	WRKY18	WRKY DNA-binding protein 18	WRKY DNA-binding protein 18;(source:Araport11)
AT4G32810	locus:2134093	CCD8	carotenoid cleavage dioxygenase 8	carotenoid cleavage dioxygenase 8;(source:Araport11)
AT4G33985	locus:505006554	AT4G33985		membrane insertase, putative (DUF1685);(source:Araport11)
AT4G35480	locus:2117622	RHA3B	RING-H2 finger A3B	RING-H2 finger A3B;(source:Araport11)
AT4G36930	locus:2115080	SPT	SPATULA	basic helix-loop-helix (bHLH) DNA-binding superfamily protein;(source:Araport11)
AT4G37370	locus:2126342	CYP81D8	cytochrome P450, family 81, subfamily D, polypeptide 8	cytochrome P450, family 81, subfamily D, polypeptide 8;(source:Araport11)
AT4G38580	locus:2121199	FP6	farnesylated protein 6	farnesylated protein 6;(source:Araport11)
AT4G39830	locus:2135242	AT4G39830		Cupredoxin superfamily protein;(source:Araport11)
AT5G03890	locus:2150695	AT5G03890		hypothetical protein;(source:Araport11)
AT5G04250	locus:2146673	AT5G04250		Cysteine proteinases superfamily protein;(source:Araport11)
AT5G05365	locus:4010713945	AT5G05365		Heavy metal transport/detoxification superfamily protein;(source:Araport11)
AT5G06720	locus:2170204	PA2	peroxidase 2	peroxidase 2;(source:Araport11)
AT5G07100	locus:2169354	WRKY26	WRKY DNA-binding protein 26	WRKY DNA-binding protein 26;(source:Araport11)
AT5G07440	locus:2183379	GDH2	glutamate dehydrogenase 2	glutamate dehydrogenase 2;(source:Araport11)
AT5G10510	locus:2142534	AIL6	AINTEGUMENTA-like 6	AINTEGUMENTA-like 6;(source:Araport11)
AT5G11410	locus:2147977	AT5G11410		Protein kinase superfamily protein;(source:Araport11)
AT5G13330	locus:2183861	Rap2.6L	related to AP2 6l	related to AP2 6l;(source:Araport11)
AT5G14000	locus:2159073	NAC084	NAC domain containing protein 84	NAC domain containing protein 84;(source:Araport11)
AT5G14180	locus:2174648	MPL1	Myzus persicae-induced lipase 1	Myzus persicae-induced lipase 1;(source:Araport11)
AT5G16360	locus:2171387	AT5G16360		NC domain-containing protein-like protein;(source:Araport11)
AT5G17490	locus:2157477	RGL3	RGA-like protein 3	RGA-like protein 3;(source:Araport11)
AT5G17760	locus:2175986	AT5G17760		P-loop containing nucleoside triphosphate hydrolases superfamily protein;(source:Araport11)
AT5G17850	locus:2175996	AT5G17850		Sodium/calcium exchanger family protein;(source:Araport11)
AT5G18270	locus:2172334	ANAC087	Arabidopsis NAC domain containing protein 87	NAC domain containing protein 87;(source:Araport11)
AT5G18310	locus:2146283	AT5G18310		ubiquitin hydrolase;(source:Araport11)
AT5G20950	locus:2147117	AT5G20950		Glycosyl hydrolase family protein;(source:Araport11)
AT5G23780	locus:2172838	DUF9	DOMAIN OF UNKNOWN FUNCTION 724 9	agenet domain protein (DOMAIN OF UNKNOWN FUNCTION 724 9);(source:Araport11)
AT5G24280	locus:2169799	GMI1	GAMMA-IRRADIATION AND MITOMYCIN C INDUCED 1	gamma-irradiation and mitomycin c induced 1;(source:Araport11)
AT5G24470	locus:2184007	PRR5	pseudo-response regulator 5	two-component response regulator-like protein;(source:Araport11)
AT5G24600	locus:2153909	AT5G24600		TRP-like ion channel protein (Protein of unknown function, DUF599);(source:Araport11)
AT5G25440	locus:2145522	AT5G25440		Protein kinase superfamily protein;(source:Araport11)
AT5G25770	locus:2145274	AT5G25770		alpha/beta-Hydrolases superfamily protein;(source:Araport11)
AT5G26220	locus:2179714	AT5G26220		ChaC-like family protein;(source:Araport11)
AT5G26340	locus:2151074	MSS1		Major facilitator superfamily protein;(source:Araport11)
AT5G35926	locus:1006230425	AT5G35926		Protein with RNI-like/FBD-like domain;(source:Araport11)
AT5G38900	locus:2152307	AT5G38900		Thioredoxin superfamily protein;(source:Araport11)
AT5G42050	locus:2165765	AT5G42050		DCD (Development and Cell Death) domain protein;(source:Araport11)
AT5G43980	locus:2172492	PDLP1	plasmodesmata-located protein 1	plasmodesmata-located protein 1;(source:Araport11)
AT5G49520	locus:2157829	WRKY48	WRKY DNA-binding protein 48	WRKY DNA-binding protein 48;(source:Araport11)
AT5G49690	locus:2156997	AT5G49690		UDP-Glycosyltransferase superfamily protein;(source:Araport11)
AT5G50130	locus:2170071	AT5G50130		NAD(P)-binding Rossmann-fold superfamily protein;(source:Araport11)
AT5G50260	locus:2157712	CEP1	cysteine endopeptidase 1	Cysteine proteinases superfamily protein;(source:Araport11)
AT5G54960	locus:2160170	PDC2	pyruvate decarboxylase-2	pyruvate decarboxylase-2;(source:Araport11)
AT5G60250	locus:2143995	AT5G60250		zinc finger (C3HC4-type RING finger) family protein;(source:Araport11)
AT5G61740	locus:2159183	ABCA10	ATP-binding cassette A10	ABC2 homolog 14;(source:Araport11)
AT5G64060	locus:2164391	NAC103	NAC domain containing protein 103	NAC domain containing protein 103;(source:Araport11)
AT5G64660	locus:2174814	CMPG2	CYS, MET, PRO, and GLY protein 2	CYS, MET, PRO, and GLY protein 2;(source:Araport11)
AT5G66130	locus:2156952	ATRAD17	RADIATION SENSITIVE 17	RADIATION SENSITIVE 17;(source:Araport11)
AT5G66350	locus:2155021	SHI	SHORT INTERNODES	Lateral root primordium (LRP) protein-like protein;(source:Araport11)
AT5G67300	locus:2158212	MYBR1	myb domain protein r1	myb domain protein r1;(source:Araport11)

## Sheet: response to stimulus
AT1G03200	AT1G03200	Arabidopsis thaliana	GO:0033993	response to lipid	GO:0050896	response to stimulus
AT1G08940	AT1G08940	Arabidopsis thaliana	GO:0009414	response to water deprivation	GO:0050896	response to stimulus
AT1G08940	AT1G08940	Arabidopsis thaliana	GO:0009723	response to ethylene	GO:0050896	response to stimulus
AT1G08940	AT1G08940	Arabidopsis thaliana	GO:0009755	hormone-mediated signaling pathway	GO:0050896	response to stimulus
AT1G08940	AT1G08940	Arabidopsis thaliana	GO:0014070	response to organic cyclic compound	GO:0050896	response to stimulus
AT1G08940	AT1G08940	Arabidopsis thaliana	GO:0031347	regulation of defense response	GO:0050896	response to stimulus
AT1G08940	AT1G08940	Arabidopsis thaliana	GO:0042742	defense response to bacterium	GO:0050896	response to stimulus
AT1G08940	AT1G08940	Arabidopsis thaliana	GO:0050832	defense response to fungus	GO:0050896	response to stimulus
AT1G08940	AT1G08940	Arabidopsis thaliana	GO:0071396	cellular response to lipid	GO:0050896	response to stimulus
AT1G08940	AT1G08940	Arabidopsis thaliana	GO:0097305	response to alcohol	GO:0050896	response to stimulus
AT1G08940	AT1G08940	Arabidopsis thaliana	GO:1901701	cellular response to oxygen-containing compound	GO:0050896	response to stimulus
AT1G15310	ATHSRP54A	Arabidopsis thaliana	GO:0009414	response to water deprivation	GO:0050896	response to stimulus
AT1G15310	ATHSRP54A	Arabidopsis thaliana	GO:0009737	response to abscisic acid	GO:0050896	response to stimulus
AT1G15800	AT1G15800	Arabidopsis thaliana	GO:0009266	response to temperature stimulus	GO:0050896	response to stimulus
AT1G15800	AT1G15800	Arabidopsis thaliana	GO:0009620	response to fungus	GO:0050896	response to stimulus
AT1G15800	AT1G15800	Arabidopsis thaliana	GO:0009723	response to ethylene	GO:0050896	response to stimulus
AT1G15800	AT1G15800	Arabidopsis thaliana	GO:0048571	long-day photoperiodism	GO:0050896	response to stimulus
AT1G15800	AT1G15800	Arabidopsis thaliana	GO:0071310	cellular response to organic substance	GO:0050896	response to stimulus
AT1G15800	AT1G15800	Arabidopsis thaliana	GO:0098542	defense response to other organism	GO:0050896	response to stimulus
AT1G19180	JAZ1	Arabidopsis thaliana	GO:0009611	response to wounding	GO:0050896	response to stimulus
AT1G19180	JAZ1	Arabidopsis thaliana	GO:0009753	response to jasmonic acid	GO:0050896	response to stimulus
AT1G19180	JAZ1	Arabidopsis thaliana	GO:0009867	jasmonic acid mediated signaling pathway	GO:0050896	response to stimulus
AT1G19180	JAZ1	Arabidopsis thaliana	GO:0031347	regulation of defense response	GO:0050896	response to stimulus
AT1G19180	JAZ1	Arabidopsis thaliana	GO:0042742	defense response to bacterium	GO:0050896	response to stimulus
AT1G19180	JAZ1	Arabidopsis thaliana	GO:1900067	regulation of cellular response to alkaline pH	GO:0050896	response to stimulus
AT1G19180	JAZ1	Arabidopsis thaliana	GO:2000022	regulation of jasmonic acid mediated signaling pathway	GO:0050896	response to stimulus
AT1G19850	MP	Arabidopsis thaliana	GO:0009733	response to auxin	GO:0050896	response to stimulus
AT1G19850	MP	Arabidopsis thaliana	GO:0009734	auxin-activated signaling pathway	GO:0050896	response to stimulus
AT1G21520	AT1G21520	Arabidopsis thaliana	GO:0006979	response to oxidative stress	GO:0050896	response to stimulus
AT1G25275	AT1G25275	Arabidopsis thaliana	GO:0009624	response to nematode	GO:0050896	response to stimulus
AT1G26930	AT1G26930	Arabidopsis thaliana	GO:0009611	response to wounding	GO:0050896	response to stimulus
AT1G26930	AT1G26930	Arabidopsis thaliana	GO:0009753	response to jasmonic acid	GO:0050896	response to stimulus
AT1G26930	AT1G26930	Arabidopsis thaliana	GO:0071215	cellular response to abscisic acid stimulus	GO:0050896	response to stimulus
AT1G32090	AT1G32090	Arabidopsis thaliana	GO:0006952	defense response	GO:0050896	response to stimulus
AT1G33560	ADR1	Arabidopsis thaliana	GO:0009414	response to water deprivation	GO:0050896	response to stimulus
AT1G33560	ADR1	Arabidopsis thaliana	GO:0009626	plant-type hypersensitive response	GO:0050896	response to stimulus
AT1G33560	ADR1	Arabidopsis thaliana	GO:0042742	defense response to bacterium	GO:0050896	response to stimulus
AT1G33560	ADR1	Arabidopsis thaliana	GO:0050832	defense response to fungus	GO:0050896	response to stimulus
AT1G33560	ADR1	Arabidopsis thaliana	GO:0051707	response to other organism	GO:0050896	response to stimulus
AT1G35910	TPPD	Arabidopsis thaliana	GO:0006970	response to osmotic stress	GO:0050896	response to stimulus
AT1G35910	TPPD	Arabidopsis thaliana	GO:0006979	response to oxidative stress	GO:0050896	response to stimulus
AT1G35910	TPPD	Arabidopsis thaliana	GO:0009651	response to salt stress	GO:0050896	response to stimulus
AT1G52890	NAC019	Arabidopsis thaliana	GO:0009414	response to water deprivation	GO:0050896	response to stimulus
AT1G55610	BRL1	Arabidopsis thaliana	GO:0009414	response to water deprivation	GO:0050896	response to stimulus
AT1G55610	BRL1	Arabidopsis thaliana	GO:0009416	response to light stimulus	GO:0050896	response to stimulus
AT1G55610	BRL1	Arabidopsis thaliana	GO:0009755	hormone-mediated signaling pathway	GO:0050896	response to stimulus
AT1G56150	AT1G56150	Arabidopsis thaliana	GO:0006979	response to oxidative stress	GO:0050896	response to stimulus
AT1G56150	AT1G56150	Arabidopsis thaliana	GO:0009611	response to wounding	GO:0050896	response to stimulus
AT1G56150	AT1G56150	Arabidopsis thaliana	GO:0009620	response to fungus	GO:0050896	response to stimulus
AT1G56150	AT1G56150	Arabidopsis thaliana	GO:0009734	auxin-activated signaling pathway	GO:0050896	response to stimulus
AT1G56150	AT1G56150	Arabidopsis thaliana	GO:0042742	defense response to bacterium	GO:0050896	response to stimulus
AT1G56150	AT1G56150	Arabidopsis thaliana	GO:0050832	defense response to fungus	GO:0050896	response to stimulus
AT1G56150	AT1G56150	Arabidopsis thaliana	GO:0098542	defense response to other organism	GO:0050896	response to stimulus
AT1G58400	AT1G58400	Arabidopsis thaliana	GO:0098542	defense response to other organism	GO:0050896	response to stimulus
AT1G61340	FBS1	Arabidopsis thaliana	GO:0006970	response to osmotic stress	GO:0050896	response to stimulus
AT1G61340	FBS1	Arabidopsis thaliana	GO:0009611	response to wounding	GO:0050896	response to stimulus
AT1G61340	FBS1	Arabidopsis thaliana	GO:0009617	response to bacterium	GO:0050896	response to stimulus
AT1G61340	FBS1	Arabidopsis thaliana	GO:0009651	response to salt stress	GO:0050896	response to stimulus
AT1G61340	FBS1	Arabidopsis thaliana	GO:0009737	response to abscisic acid	GO:0050896	response to stimulus
AT1G61340	FBS1	Arabidopsis thaliana	GO:0009751	response to salicylic acid	GO:0050896	response to stimulus
AT1G61340	FBS1	Arabidopsis thaliana	GO:0009753	response to jasmonic acid	GO:0050896	response to stimulus
AT1G61340	FBS1	Arabidopsis thaliana	GO:0009961	response to 1-aminocyclopropane-1-carboxylic acid	GO:0050896	response to stimulus
AT1G61340	FBS1	Arabidopsis thaliana	GO:0071456	cellular response to hypoxia	GO:0050896	response to stimulus
AT1G66480	AT1G66480	Arabidopsis thaliana	GO:0009620	response to fungus	GO:0050896	response to stimulus
AT1G67970	HSFA8	Arabidopsis thaliana	GO:0034605	cellular response to heat	GO:0050896	response to stimulus
AT1G69310	WRKY57	Arabidopsis thaliana	GO:0006970	response to osmotic stress	GO:0050896	response to stimulus
AT1G69310	WRKY57	Arabidopsis thaliana	GO:0009414	response to water deprivation	GO:0050896	response to stimulus
AT1G69310	WRKY57	Arabidopsis thaliana	GO:0009651	response to salt stress	GO:0050896	response to stimulus
AT1G69850	NRT1:2	Arabidopsis thaliana	GO:0009624	response to nematode	GO:0050896	response to stimulus
AT1G71110	AT1G71110	Arabidopsis thaliana	GO:0009753	response to jasmonic acid	GO:0050896	response to stimulus
AT1G71110	AT1G71110	Arabidopsis thaliana	GO:0098542	defense response to other organism	GO:0050896	response to stimulus
AT1G72070	AT1G72070	Arabidopsis thaliana	GO:0032870	cellular response to hormone stimulus	GO:0050896	response to stimulus
AT1G72330	ALAAT2	Arabidopsis thaliana	GO:0001666	response to hypoxia	GO:0050896	response to stimulus
AT1G72900	AT1G72900	Arabidopsis thaliana	GO:0006952	defense response	GO:0050896	response to stimulus
AT1G72900	AT1G72900	Arabidopsis thaliana	GO:0007165	signal transduction	GO:0050896	response to stimulus
AT1G72900	AT1G72900	Arabidopsis thaliana	GO:0071456	cellular response to hypoxia	GO:0050896	response to stimulus
AT1G74000	SS3	Arabidopsis thaliana	GO:0009737	response to abscisic acid	GO:0050896	response to stimulus
AT1G76650	CML38	Arabidopsis thaliana	GO:0001666	response to hypoxia	GO:0050896	response to stimulus
AT1G76650	CML38	Arabidopsis thaliana	GO:0009611	response to wounding	GO:0050896	response to stimulus
AT1G76650	CML38	Arabidopsis thaliana	GO:0071456	cellular response to hypoxia	GO:0050896	response to stimulus
AT1G76650	CML38	Arabidopsis thaliana	GO:1900459	positive regulation of brassinosteroid mediated signaling pathway	GO:0050896	response to stimulus
AT1G77380	AAP3	Arabidopsis thaliana	GO:0006952	defense response	GO:0050896	response to stimulus
AT2G04050	AT2G04050	Arabidopsis thaliana	GO:0009414	response to water deprivation	GO:0050896	response to stimulus
AT2G04050	AT2G04050	Arabidopsis thaliana	GO:1990961	xenobiotic detoxification by transmembrane export across the plasma membrane	GO:0050896	response to stimulus
AT2G04100	AT2G04100	Arabidopsis thaliana	GO:0009617	response to bacterium	GO:0050896	response to stimulus
AT2G04100	AT2G04100	Arabidopsis thaliana	GO:0014070	response to organic cyclic compound	GO:0050896	response to stimulus
AT2G04100	AT2G04100	Arabidopsis thaliana	GO:0031347	regulation of defense response	GO:0050896	response to stimulus
AT2G04100	AT2G04100	Arabidopsis thaliana	GO:0033993	response to lipid	GO:0050896	response to stimulus
AT2G04100	AT2G04100	Arabidopsis thaliana	GO:0050832	defense response to fungus	GO:0050896	response to stimulus
AT2G04100	AT2G04100	Arabidopsis thaliana	GO:0098542	defense response to other organism	GO:0050896	response to stimulus
AT2G04100	AT2G04100	Arabidopsis thaliana	GO:1990961	xenobiotic detoxification by transmembrane export across the plasma membrane	GO:0050896	response to stimulus
AT2G23320	WRKY15	Arabidopsis thaliana	GO:0006979	response to oxidative stress	GO:0050896	response to stimulus
AT2G23320	WRKY15	Arabidopsis thaliana	GO:0009414	response to water deprivation	GO:0050896	response to stimulus
AT2G23320	WRKY15	Arabidopsis thaliana	GO:0009611	response to wounding	GO:0050896	response to stimulus
AT2G23320	WRKY15	Arabidopsis thaliana	GO:0009651	response to salt stress	GO:0050896	response to stimulus
AT2G23320	WRKY15	Arabidopsis thaliana	GO:0009737	response to abscisic acid	GO:0050896	response to stimulus
AT2G23320	WRKY15	Arabidopsis thaliana	GO:0009751	response to salicylic acid	GO:0050896	response to stimulus
AT2G23320	WRKY15	Arabidopsis thaliana	GO:0009755	hormone-mediated signaling pathway	GO:0050896	response to stimulus
AT2G23320	WRKY15	Arabidopsis thaliana	GO:0031347	regulation of defense response	GO:0050896	response to stimulus
AT2G23320	WRKY15	Arabidopsis thaliana	GO:0042742	defense response to bacterium	GO:0050896	response to stimulus
AT2G23320	WRKY15	Arabidopsis thaliana	GO:0048573	photoperiodism, flowering	GO:0050896	response to stimulus
AT2G23320	WRKY15	Arabidopsis thaliana	GO:0050832	defense response to fungus	GO:0050896	response to stimulus
AT2G23320	WRKY15	Arabidopsis thaliana	GO:0071407	cellular response to organic cyclic compound	GO:0050896	response to stimulus
AT2G23320	WRKY15	Arabidopsis thaliana	GO:1901701	cellular response to oxygen-containing compound	GO:0050896	response to stimulus
AT2G28660	AT2G28660	Arabidopsis thaliana	GO:0009723	response to ethylene	GO:0050896	response to stimulus
AT2G29460	GSTU4	Arabidopsis thaliana	GO:0009407	toxin catabolic process	GO:0050896	response to stimulus
AT2G29460	GSTU4	Arabidopsis thaliana	GO:1900367	positive regulation of defense response to insect	GO:0050896	response to stimulus
AT2G32020	AT2G32020	Arabidopsis thaliana	GO:0009737	response to abscisic acid	GO:0050896	response to stimulus
AT2G32030	AT2G32030	Arabidopsis thaliana	GO:0006979	response to oxidative stress	GO:0050896	response to stimulus
AT2G32030	AT2G32030	Arabidopsis thaliana	GO:0007165	signal transduction	GO:0050896	response to stimulus
AT2G32030	AT2G32030	Arabidopsis thaliana	GO:0009414	response to water deprivation	GO:0050896	response to stimulus
AT2G32030	AT2G32030	Arabidopsis thaliana	GO:0009611	response to wounding	GO:0050896	response to stimulus
AT2G32030	AT2G32030	Arabidopsis thaliana	GO:0031347	regulation of defense response	GO:0050896	response to stimulus
AT2G32030	AT2G32030	Arabidopsis thaliana	GO:0033993	response to lipid	GO:0050896	response to stimulus
AT2G32030	AT2G32030	Arabidopsis thaliana	GO:0071407	cellular response to organic cyclic compound	GO:0050896	response to stimulus
AT2G32030	AT2G32030	Arabidopsis thaliana	GO:0098542	defense response to other organism	GO:0050896	response to stimulus
AT2G32030	AT2G32030	Arabidopsis thaliana	GO:1901701	cellular response to oxygen-containing compound	GO:0050896	response to stimulus
AT2G33580	LYK5	Arabidopsis thaliana	GO:0045087	innate immune response	GO:0050896	response to stimulus
AT2G33580	LYK5	Arabidopsis thaliana	GO:0071323	cellular response to chitin	GO:0050896	response to stimulus
AT2G37130	AT2G37130	Arabidopsis thaliana	GO:0006979	response to oxidative stress	GO:0050896	response to stimulus
AT2G37130	AT2G37130	Arabidopsis thaliana	GO:0050832	defense response to fungus	GO:0050896	response to stimulus
AT2G43510	TI1	Arabidopsis thaliana	GO:0006952	defense response	GO:0050896	response to stimulus
AT2G43510	TI1	Arabidopsis thaliana	GO:0050832	defense response to fungus	GO:0050896	response to stimulus
AT2G45210	SAUR36	Arabidopsis thaliana	GO:0009734	auxin-activated signaling pathway	GO:0050896	response to stimulus
AT2G46400	WRKY46	Arabidopsis thaliana	GO:0009617	response to bacterium	GO:0050896	response to stimulus
AT2G46400	WRKY46	Arabidopsis thaliana	GO:0009742	brassinosteroid mediated signaling pathway	GO:0050896	response to stimulus
AT2G46400	WRKY46	Arabidopsis thaliana	GO:0009751	response to salicylic acid	GO:0050896	response to stimulus
AT2G46400	WRKY46	Arabidopsis thaliana	GO:0042742	defense response to bacterium	GO:0050896	response to stimulus
AT2G46400	WRKY46	Arabidopsis thaliana	GO:0071456	cellular response to hypoxia	GO:0050896	response to stimulus
AT2G46400	WRKY46	Arabidopsis thaliana	GO:1900457	regulation of brassinosteroid mediated signaling pathway	GO:0050896	response to stimulus
AT2G46400	WRKY46	Arabidopsis thaliana	GO:2000022	regulation of jasmonic acid mediated signaling pathway	GO:0050896	response to stimulus
AT2G46400	WRKY46	Arabidopsis thaliana	GO:2000070	regulation of response to water deprivation	GO:0050896	response to stimulus
AT2G47260	WRKY23	Arabidopsis thaliana	GO:0009624	response to nematode	GO:0050896	response to stimulus
AT2G47260	WRKY23	Arabidopsis thaliana	GO:0009733	response to auxin	GO:0050896	response to stimulus
AT2G47520	ERF71	Arabidopsis thaliana	GO:0006952	defense response	GO:0050896	response to stimulus
AT2G47520	ERF71	Arabidopsis thaliana	GO:0009414	response to water deprivation	GO:0050896	response to stimulus
AT2G47520	ERF71	Arabidopsis thaliana	GO:0009873	ethylene-activated signaling pathway	GO:0050896	response to stimulus
AT2G47520	ERF71	Arabidopsis thaliana	GO:0034059	response to anoxia	GO:0050896	response to stimulus
AT2G47520	ERF71	Arabidopsis thaliana	GO:0071456	cellular response to hypoxia	GO:0050896	response to stimulus
AT3G11050	FER2	Arabidopsis thaliana	GO:0006979	response to oxidative stress	GO:0050896	response to stimulus
AT3G11050	FER2	Arabidopsis thaliana	GO:0009737	response to abscisic acid	GO:0050896	response to stimulus
AT3G13380	BRL3	Arabidopsis thaliana	GO:0009414	response to water deprivation	GO:0050896	response to stimulus
AT3G13380	BRL3	Arabidopsis thaliana	GO:0009416	response to light stimulus	GO:0050896	response to stimulus
AT3G13380	BRL3	Arabidopsis thaliana	GO:0009755	hormone-mediated signaling pathway	GO:0050896	response to stimulus
AT3G15500	NAC3	Arabidopsis thaliana	GO:0009414	response to water deprivation	GO:0050896	response to stimulus
AT3G15500	NAC3	Arabidopsis thaliana	GO:0009867	jasmonic acid mediated signaling pathway	GO:0050896	response to stimulus
AT3G15720	AT3G15720	Arabidopsis thaliana	GO:0009611	response to wounding	GO:0050896	response to stimulus
AT3G15720	AT3G15720	Arabidopsis thaliana	GO:0009753	response to jasmonic acid	GO:0050896	response to stimulus
AT3G22160	AT3G22160	Arabidopsis thaliana	GO:2000022	regulation of jasmonic acid mediated signaling pathway	GO:0050896	response to stimulus
AT3G22930	CML11	Arabidopsis thaliana	GO:0009620	response to fungus	GO:0050896	response to stimulus
AT3G22930	CML11	Arabidopsis thaliana	GO:0031347	regulation of defense response	GO:0050896	response to stimulus
AT3G22930	CML11	Arabidopsis thaliana	GO:0042742	defense response to bacterium	GO:0050896	response to stimulus
AT3G23170	AT3G23170	Arabidopsis thaliana	GO:0071456	cellular response to hypoxia	GO:0050896	response to stimulus
AT3G23170	AT3G23170	Arabidopsis thaliana	GO:0098542	defense response to other organism	GO:0050896	response to stimulus
AT3G44300	NIT2	Arabidopsis thaliana	GO:0009617	response to bacterium	GO:0050896	response to stimulus
AT3G44300	NIT2	Arabidopsis thaliana	GO:0051410	detoxification of nitrogen compound	GO:0050896	response to stimulus
AT3G48580	XTH11	Arabidopsis thaliana	GO:0002213	defense response to insect	GO:0050896	response to stimulus
AT3G48580	XTH11	Arabidopsis thaliana	GO:0009414	response to water deprivation	GO:0050896	response to stimulus
AT3G48580	XTH11	Arabidopsis thaliana	GO:0009737	response to abscisic acid	GO:0050896	response to stimulus
AT3G49120	PRXCB	Arabidopsis thaliana	GO:0002221	pattern recognition receptor signaling pathway	GO:0050896	response to stimulus
AT3G49120	PRXCB	Arabidopsis thaliana	GO:0006952	defense response	GO:0050896	response to stimulus
AT3G49120	PRXCB	Arabidopsis thaliana	GO:0006979	response to oxidative stress	GO:0050896	response to stimulus
AT3G49120	PRXCB	Arabidopsis thaliana	GO:0009416	response to light stimulus	GO:0050896	response to stimulus
AT3G49120	PRXCB	Arabidopsis thaliana	GO:0042742	defense response to bacterium	GO:0050896	response to stimulus
AT3G49120	PRXCB	Arabidopsis thaliana	GO:0050832	defense response to fungus	GO:0050896	response to stimulus
AT3G62860	AT3G62860	Arabidopsis thaliana	GO:0009611	response to wounding	GO:0050896	response to stimulus
AT3G62860	AT3G62860	Arabidopsis thaliana	GO:0033993	response to lipid	GO:0050896	response to stimulus
AT3G63010	GID1B	Arabidopsis thaliana	GO:0009739	response to gibberellin	GO:0050896	response to stimulus
AT3G63010	GID1B	Arabidopsis thaliana	GO:0009939	positive regulation of gibberellic acid mediated signaling pathway	GO:0050896	response to stimulus
AT3G63010	GID1B	Arabidopsis thaliana	GO:0010476	gibberellin mediated signaling pathway	GO:0050896	response to stimulus
AT4G01360	BPS3	Arabidopsis thaliana	GO:0071456	cellular response to hypoxia	GO:0050896	response to stimulus
AT4G01610	AT4G01610	Arabidopsis thaliana	GO:0006952	defense response	GO:0050896	response to stimulus
AT4G01720	WRKY47	Arabidopsis thaliana	GO:0009611	response to wounding	GO:0050896	response to stimulus
AT4G01720	WRKY47	Arabidopsis thaliana	GO:0010035	response to inorganic substance	GO:0050896	response to stimulus
AT4G01720	WRKY47	Arabidopsis thaliana	GO:0042742	defense response to bacterium	GO:0050896	response to stimulus
AT4G01720	WRKY47	Arabidopsis thaliana	GO:0050832	defense response to fungus	GO:0050896	response to stimulus
AT4G09030	AGP10	Arabidopsis thaliana	GO:0009737	response to abscisic acid	GO:0050896	response to stimulus
AT4G09030	AGP10	Arabidopsis thaliana	GO:0010035	response to inorganic substance	GO:0050896	response to stimulus
AT4G09030	AGP10	Arabidopsis thaliana	GO:0014070	response to organic cyclic compound	GO:0050896	response to stimulus
AT4G09030	AGP10	Arabidopsis thaliana	GO:0071396	cellular response to lipid	GO:0050896	response to stimulus
AT4G09030	AGP10	Arabidopsis thaliana	GO:0098542	defense response to other organism	GO:0050896	response to stimulus
AT4G15910	DI21	Arabidopsis thaliana	GO:0009409	response to cold	GO:0050896	response to stimulus
AT4G15910	DI21	Arabidopsis thaliana	GO:0009414	response to water deprivation	GO:0050896	response to stimulus
AT4G15910	DI21	Arabidopsis thaliana	GO:0009631	cold acclimation	GO:0050896	response to stimulus
AT4G15910	DI21	Arabidopsis thaliana	GO:0009737	response to abscisic acid	GO:0050896	response to stimulus
AT4G22770	AT4G22770	Arabidopsis thaliana	GO:0009414	response to water deprivation	GO:0050896	response to stimulus
AT4G22770	AT4G22770	Arabidopsis thaliana	GO:0009737	response to abscisic acid	GO:0050896	response to stimulus
AT4G24260	GH9A3	Arabidopsis thaliana	GO:0009624	response to nematode	GO:0050896	response to stimulus
AT4G25810	XTR6	Arabidopsis thaliana	GO:0007165	signal transduction	GO:0050896	response to stimulus
AT4G25810	XTR6	Arabidopsis thaliana	GO:0009737	response to abscisic acid	GO:0050896	response to stimulus
AT4G25810	XTR6	Arabidopsis thaliana	GO:0010035	response to inorganic substance	GO:0050896	response to stimulus
AT4G25810	XTR6	Arabidopsis thaliana	GO:0071310	cellular response to organic substance	GO:0050896	response to stimulus
AT4G27970	SLAH2	Arabidopsis thaliana	GO:0009737	response to abscisic acid	GO:0050896	response to stimulus
AT4G27970	SLAH2	Arabidopsis thaliana	GO:0014070	response to organic cyclic compound	GO:0050896	response to stimulus
AT4G27970	SLAH2	Arabidopsis thaliana	GO:0032870	cellular response to hormone stimulus	GO:0050896	response to stimulus
AT4G27970	SLAH2	Arabidopsis thaliana	GO:0042742	defense response to bacterium	GO:0050896	response to stimulus
AT4G27970	SLAH2	Arabidopsis thaliana	GO:0050832	defense response to fungus	GO:0050896	response to stimulus
AT4G27970	SLAH2	Arabidopsis thaliana	GO:0071396	cellular response to lipid	GO:0050896	response to stimulus
AT4G27970	SLAH2	Arabidopsis thaliana	GO:1901701	cellular response to oxygen-containing compound	GO:0050896	response to stimulus
AT4G28560	RIC7	Arabidopsis thaliana	GO:0007165	signal transduction	GO:0050896	response to stimulus
AT4G31800	WRKY18	Arabidopsis thaliana	GO:0002237	response to molecule of bacterial origin	GO:0050896	response to stimulus
AT4G31800	WRKY18	Arabidopsis thaliana	GO:0009751	response to salicylic acid	GO:0050896	response to stimulus
AT4G31800	WRKY18	Arabidopsis thaliana	GO:0031347	regulation of defense response	GO:0050896	response to stimulus
AT4G31800	WRKY18	Arabidopsis thaliana	GO:0042742	defense response to bacterium	GO:0050896	response to stimulus
AT4G31800	WRKY18	Arabidopsis thaliana	GO:0050691	regulation of defense response to virus by host	GO:0050896	response to stimulus
AT4G31800	WRKY18	Arabidopsis thaliana	GO:0050832	defense response to fungus	GO:0050896	response to stimulus
AT4G32810	CCD8	Arabidopsis thaliana	GO:0009733	response to auxin	GO:0050896	response to stimulus
AT4G33985	AT4G33985	Arabidopsis thaliana	GO:0009414	response to water deprivation	GO:0050896	response to stimulus
AT4G33985	AT4G33985	Arabidopsis thaliana	GO:0033993	response to lipid	GO:0050896	response to stimulus
AT4G35480	RHA3B	Arabidopsis thaliana	GO:0006952	defense response	GO:0050896	response to stimulus
AT4G36930	SPT	Arabidopsis thaliana	GO:0009409	response to cold	GO:0050896	response to stimulus
AT4G36930	SPT	Arabidopsis thaliana	GO:0010114	response to red light	GO:0050896	response to stimulus
AT4G37370	CYP81D8	Arabidopsis thaliana	GO:0006979	response to oxidative stress	GO:0050896	response to stimulus
AT4G37370	CYP81D8	Arabidopsis thaliana	GO:0009414	response to water deprivation	GO:0050896	response to stimulus
AT4G37370	CYP81D8	Arabidopsis thaliana	GO:0009611	response to wounding	GO:0050896	response to stimulus
AT4G37370	CYP81D8	Arabidopsis thaliana	GO:0009651	response to salt stress	GO:0050896	response to stimulus
AT4G37370	CYP81D8	Arabidopsis thaliana	GO:0009737	response to abscisic acid	GO:0050896	response to stimulus
AT4G37370	CYP81D8	Arabidopsis thaliana	GO:0042742	defense response to bacterium	GO:0050896	response to stimulus
AT4G37370	CYP81D8	Arabidopsis thaliana	GO:0045087	innate immune response	GO:0050896	response to stimulus
AT4G37370	CYP81D8	Arabidopsis thaliana	GO:1901701	cellular response to oxygen-containing compound	GO:0050896	response to stimulus
AT4G38580	FP6	Arabidopsis thaliana	GO:0010286	heat acclimation	GO:0050896	response to stimulus
AT4G39830	AT4G39830	Arabidopsis thaliana	GO:0010039	response to iron ion	GO:0050896	response to stimulus
AT4G39830	AT4G39830	Arabidopsis thaliana	GO:1900367	positive regulation of defense response to insect	GO:0050896	response to stimulus
AT5G03890	AT5G03890	Arabidopsis thaliana	GO:0009620	response to fungus	GO:0050896	response to stimulus
AT5G05365	AT5G05365	Arabidopsis thaliana	GO:0050896	response to stimulus	GO:0050896	response to stimulus
AT5G06720	PA2	Arabidopsis thaliana	GO:0002215	defense response to nematode	GO:0050896	response to stimulus
AT5G06720	PA2	Arabidopsis thaliana	GO:0006979	response to oxidative stress	GO:0050896	response to stimulus
AT5G07100	WRKY26	Arabidopsis thaliana	GO:0034605	cellular response to heat	GO:0050896	response to stimulus
AT5G07100	WRKY26	Arabidopsis thaliana	GO:0070370	cellular heat acclimation	GO:0050896	response to stimulus
AT5G10510	AIL6	Arabidopsis thaliana	GO:0009873	ethylene-activated signaling pathway	GO:0050896	response to stimulus
AT5G10510	AIL6	Arabidopsis thaliana	GO:0060774	auxin mediated signaling pathway involved in phyllotactic patterning	GO:0050896	response to stimulus
AT5G10510	AIL6	Arabidopsis thaliana	GO:1990110	callus formation	GO:0050896	response to stimulus
AT5G11410	AT5G11410	Arabidopsis thaliana	GO:0002757	immune response-activating signaling pathway	GO:0050896	response to stimulus
AT5G11410	AT5G11410	Arabidopsis thaliana	GO:0006952	defense response	GO:0050896	response to stimulus
AT5G11410	AT5G11410	Arabidopsis thaliana	GO:1900426	positive regulation of defense response to bacterium	GO:0050896	response to stimulus
AT5G13330	Rap2.6L	Arabidopsis thaliana	GO:0009414	response to water deprivation	GO:0050896	response to stimulus
AT5G13330	Rap2.6L	Arabidopsis thaliana	GO:0009651	response to salt stress	GO:0050896	response to stimulus
AT5G13330	Rap2.6L	Arabidopsis thaliana	GO:0009723	response to ethylene	GO:0050896	response to stimulus
AT5G13330	Rap2.6L	Arabidopsis thaliana	GO:0009737	response to abscisic acid	GO:0050896	response to stimulus
AT5G13330	Rap2.6L	Arabidopsis thaliana	GO:0009751	response to salicylic acid	GO:0050896	response to stimulus
AT5G13330	Rap2.6L	Arabidopsis thaliana	GO:0009753	response to jasmonic acid	GO:0050896	response to stimulus
AT5G13330	Rap2.6L	Arabidopsis thaliana	GO:0009873	ethylene-activated signaling pathway	GO:0050896	response to stimulus
AT5G13330	Rap2.6L	Arabidopsis thaliana	GO:0071497	cellular response to freezing	GO:0050896	response to stimulus
AT5G14000	NAC084	Arabidopsis thaliana	GO:0009651	response to salt stress	GO:0050896	response to stimulus
AT5G14180	MPL1	Arabidopsis thaliana	GO:0002213	defense response to insect	GO:0050896	response to stimulus
AT5G16360	AT5G16360	Arabidopsis thaliana	GO:0006979	response to oxidative stress	GO:0050896	response to stimulus
AT5G16360	AT5G16360	Arabidopsis thaliana	GO:0009414	response to water deprivation	GO:0050896	response to stimulus
AT5G16360	AT5G16360	Arabidopsis thaliana	GO:0009611	response to wounding	GO:0050896	response to stimulus
AT5G16360	AT5G16360	Arabidopsis thaliana	GO:0009737	response to abscisic acid	GO:0050896	response to stimulus
AT5G16360	AT5G16360	Arabidopsis thaliana	GO:0009753	response to jasmonic acid	GO:0050896	response to stimulus
AT5G16360	AT5G16360	Arabidopsis thaliana	GO:0009755	hormone-mediated signaling pathway	GO:0050896	response to stimulus
AT5G16360	AT5G16360	Arabidopsis thaliana	GO:0031347	regulation of defense response	GO:0050896	response to stimulus
AT5G16360	AT5G16360	Arabidopsis thaliana	GO:0071396	cellular response to lipid	GO:0050896	response to stimulus
AT5G16360	AT5G16360	Arabidopsis thaliana	GO:0071407	cellular response to organic cyclic compound	GO:0050896	response to stimulus
AT5G16360	AT5G16360	Arabidopsis thaliana	GO:0098542	defense response to other organism	GO:0050896	response to stimulus
AT5G16360	AT5G16360	Arabidopsis thaliana	GO:1901701	cellular response to oxygen-containing compound	GO:0050896	response to stimulus
AT5G17490	RGL3	Arabidopsis thaliana	GO:0009723	response to ethylene	GO:0050896	response to stimulus
AT5G17490	RGL3	Arabidopsis thaliana	GO:0009737	response to abscisic acid	GO:0050896	response to stimulus
AT5G17490	RGL3	Arabidopsis thaliana	GO:0009739	response to gibberellin	GO:0050896	response to stimulus
AT5G17490	RGL3	Arabidopsis thaliana	GO:0009740	gibberellic acid mediated signaling pathway	GO:0050896	response to stimulus
AT5G17490	RGL3	Arabidopsis thaliana	GO:0009863	salicylic acid mediated signaling pathway	GO:0050896	response to stimulus
AT5G17490	RGL3	Arabidopsis thaliana	GO:0009867	jasmonic acid mediated signaling pathway	GO:0050896	response to stimulus
AT5G17490	RGL3	Arabidopsis thaliana	GO:0009938	negative regulation of gibberellic acid mediated signaling pathway	GO:0050896	response to stimulus
AT5G17490	RGL3	Arabidopsis thaliana	GO:0042538	hyperosmotic salinity response	GO:0050896	response to stimulus
AT5G17760	AT5G17760	Arabidopsis thaliana	GO:0002237	response to molecule of bacterial origin	GO:0050896	response to stimulus
AT5G17760	AT5G17760	Arabidopsis thaliana	GO:0006950	response to stress	GO:0050896	response to stimulus
AT5G17760	AT5G17760	Arabidopsis thaliana	GO:0009408	response to heat	GO:0050896	response to stimulus
AT5G17760	AT5G17760	Arabidopsis thaliana	GO:0009611	response to wounding	GO:0050896	response to stimulus
AT5G17760	AT5G17760	Arabidopsis thaliana	GO:0009737	response to abscisic acid	GO:0050896	response to stimulus
AT5G17760	AT5G17760	Arabidopsis thaliana	GO:0009753	response to jasmonic acid	GO:0050896	response to stimulus
AT5G17760	AT5G17760	Arabidopsis thaliana	GO:0010035	response to inorganic substance	GO:0050896	response to stimulus
AT5G17760	AT5G17760	Arabidopsis thaliana	GO:0014070	response to organic cyclic compound	GO:0050896	response to stimulus
AT5G17760	AT5G17760	Arabidopsis thaliana	GO:0050832	defense response to fungus	GO:0050896	response to stimulus
AT5G17850	AT5G17850	Arabidopsis thaliana	GO:0006970	response to osmotic stress	GO:0050896	response to stimulus
AT5G18270	ANAC087	Arabidopsis thaliana	GO:0006979	response to oxidative stress	GO:0050896	response to stimulus
AT5G18270	ANAC087	Arabidopsis thaliana	GO:0007165	signal transduction	GO:0050896	response to stimulus
AT5G18270	ANAC087	Arabidopsis thaliana	GO:0009414	response to water deprivation	GO:0050896	response to stimulus
AT5G18270	ANAC087	Arabidopsis thaliana	GO:0009651	response to salt stress	GO:0050896	response to stimulus
AT5G18270	ANAC087	Arabidopsis thaliana	GO:0009737	response to abscisic acid	GO:0050896	response to stimulus
AT5G18270	ANAC087	Arabidopsis thaliana	GO:0031347	regulation of defense response	GO:0050896	response to stimulus
AT5G18270	ANAC087	Arabidopsis thaliana	GO:0042742	defense response to bacterium	GO:0050896	response to stimulus
AT5G18270	ANAC087	Arabidopsis thaliana	GO:0050832	defense response to fungus	GO:0050896	response to stimulus
AT5G18310	AT5G18310	Arabidopsis thaliana	GO:0007165	signal transduction	GO:0050896	response to stimulus
AT5G18310	AT5G18310	Arabidopsis thaliana	GO:0009414	response to water deprivation	GO:0050896	response to stimulus
AT5G18310	AT5G18310	Arabidopsis thaliana	GO:0014070	response to organic cyclic compound	GO:0050896	response to stimulus
AT5G18310	AT5G18310	Arabidopsis thaliana	GO:0031347	regulation of defense response	GO:0050896	response to stimulus
AT5G18310	AT5G18310	Arabidopsis thaliana	GO:0032870	cellular response to hormone stimulus	GO:0050896	response to stimulus
AT5G18310	AT5G18310	Arabidopsis thaliana	GO:0042742	defense response to bacterium	GO:0050896	response to stimulus
AT5G18310	AT5G18310	Arabidopsis thaliana	GO:0050832	defense response to fungus	GO:0050896	response to stimulus
AT5G18310	AT5G18310	Arabidopsis thaliana	GO:0071396	cellular response to lipid	GO:0050896	response to stimulus
AT5G18310	AT5G18310	Arabidopsis thaliana	GO:0097305	response to alcohol	GO:0050896	response to stimulus
AT5G18310	AT5G18310	Arabidopsis thaliana	GO:1901701	cellular response to oxygen-containing compound	GO:0050896	response to stimulus
AT5G24280	GMI1	Arabidopsis thaliana	GO:0000724	double-strand break repair via homologous recombination	GO:0050896	response to stimulus
AT5G24470	PRR5	Arabidopsis thaliana	GO:0000160	phosphorelay signal transduction system	GO:0050896	response to stimulus
AT5G24470	PRR5	Arabidopsis thaliana	GO:0009640	photomorphogenesis	GO:0050896	response to stimulus
AT5G24470	PRR5	Arabidopsis thaliana	GO:0009736	cytokinin-activated signaling pathway	GO:0050896	response to stimulus
AT5G24470	PRR5	Arabidopsis thaliana	GO:0010114	response to red light	GO:0050896	response to stimulus
AT5G24470	PRR5	Arabidopsis thaliana	GO:0010218	response to far red light	GO:0050896	response to stimulus
AT5G24600	AT5G24600	Arabidopsis thaliana	GO:0001666	response to hypoxia	GO:0050896	response to stimulus
AT5G24600	AT5G24600	Arabidopsis thaliana	GO:0006979	response to oxidative stress	GO:0050896	response to stimulus
AT5G24600	AT5G24600	Arabidopsis thaliana	GO:0009414	response to water deprivation	GO:0050896	response to stimulus
AT5G24600	AT5G24600	Arabidopsis thaliana	GO:0009416	response to light stimulus	GO:0050896	response to stimulus
AT5G24600	AT5G24600	Arabidopsis thaliana	GO:0050832	defense response to fungus	GO:0050896	response to stimulus
AT5G25440	AT5G25440	Arabidopsis thaliana	GO:0002757	immune response-activating signaling pathway	GO:0050896	response to stimulus
AT5G25440	AT5G25440	Arabidopsis thaliana	GO:0006952	defense response	GO:0050896	response to stimulus
AT5G25440	AT5G25440	Arabidopsis thaliana	GO:1900426	positive regulation of defense response to bacterium	GO:0050896	response to stimulus
AT5G25770	AT5G25770	Arabidopsis thaliana	GO:0007165	signal transduction	GO:0050896	response to stimulus
AT5G25770	AT5G25770	Arabidopsis thaliana	GO:0009414	response to water deprivation	GO:0050896	response to stimulus
AT5G25770	AT5G25770	Arabidopsis thaliana	GO:0009651	response to salt stress	GO:0050896	response to stimulus
AT5G25770	AT5G25770	Arabidopsis thaliana	GO:0071215	cellular response to abscisic acid stimulus	GO:0050896	response to stimulus
AT5G26220	AT5G26220	Arabidopsis thaliana	GO:0010288	response to lead ion	GO:0050896	response to stimulus
AT5G26220	AT5G26220	Arabidopsis thaliana	GO:0046686	response to cadmium ion	GO:0050896	response to stimulus
AT5G26340	MSS1	Arabidopsis thaliana	GO:0009414	response to water deprivation	GO:0050896	response to stimulus
AT5G26340	MSS1	Arabidopsis thaliana	GO:0009651	response to salt stress	GO:0050896	response to stimulus
AT5G26340	MSS1	Arabidopsis thaliana	GO:0009737	response to abscisic acid	GO:0050896	response to stimulus
AT5G38900	AT5G38900	Arabidopsis thaliana	GO:0050832	defense response to fungus	GO:0050896	response to stimulus
AT5G42050	AT5G42050	Arabidopsis thaliana	GO:0034976	response to endoplasmic reticulum stress	GO:0050896	response to stimulus
AT5G42050	AT5G42050	Arabidopsis thaliana	GO:0071456	cellular response to hypoxia	GO:0050896	response to stimulus
AT5G42050	AT5G42050	Arabidopsis thaliana	GO:1902074	response to salt	GO:0050896	response to stimulus
AT5G43980	PDLP1	Arabidopsis thaliana	GO:0006952	defense response	GO:0050896	response to stimulus
AT5G49520	WRKY48	Arabidopsis thaliana	GO:0009617	response to bacterium	GO:0050896	response to stimulus
AT5G49520	WRKY48	Arabidopsis thaliana	GO:0042742	defense response to bacterium	GO:0050896	response to stimulus
AT5G49690	AT5G49690	Arabidopsis thaliana	GO:0001666	response to hypoxia	GO:0050896	response to stimulus
AT5G49690	AT5G49690	Arabidopsis thaliana	GO:0006970	response to osmotic stress	GO:0050896	response to stimulus
AT5G49690	AT5G49690	Arabidopsis thaliana	GO:0009266	response to temperature stimulus	GO:0050896	response to stimulus
AT5G49690	AT5G49690	Arabidopsis thaliana	GO:0009414	response to water deprivation	GO:0050896	response to stimulus
AT5G49690	AT5G49690	Arabidopsis thaliana	GO:0009737	response to abscisic acid	GO:0050896	response to stimulus
AT5G49690	AT5G49690	Arabidopsis thaliana	GO:0098542	defense response to other organism	GO:0050896	response to stimulus
AT5G50130	AT5G50130	Arabidopsis thaliana	GO:0001666	response to hypoxia	GO:0050896	response to stimulus
AT5G50130	AT5G50130	Arabidopsis thaliana	GO:0009414	response to water deprivation	GO:0050896	response to stimulus
AT5G50260	CEP1	Arabidopsis thaliana	GO:0009626	plant-type hypersensitive response	GO:0050896	response to stimulus
AT5G50260	CEP1	Arabidopsis thaliana	GO:0050832	defense response to fungus	GO:0050896	response to stimulus
AT5G54960	PDC2	Arabidopsis thaliana	GO:0001666	response to hypoxia	GO:0050896	response to stimulus
AT5G54960	PDC2	Arabidopsis thaliana	GO:0071456	cellular response to hypoxia	GO:0050896	response to stimulus
AT5G64660	CMPG2	Arabidopsis thaliana	GO:0002237	response to molecule of bacterial origin	GO:0050896	response to stimulus
AT5G64660	CMPG2	Arabidopsis thaliana	GO:0006979	response to oxidative stress	GO:0050896	response to stimulus
AT5G64660	CMPG2	Arabidopsis thaliana	GO:0009266	response to temperature stimulus	GO:0050896	response to stimulus
AT5G64660	CMPG2	Arabidopsis thaliana	GO:0009414	response to water deprivation	GO:0050896	response to stimulus
AT5G64660	CMPG2	Arabidopsis thaliana	GO:0009611	response to wounding	GO:0050896	response to stimulus
AT5G64660	CMPG2	Arabidopsis thaliana	GO:0009651	response to salt stress	GO:0050896	response to stimulus
AT5G64660	CMPG2	Arabidopsis thaliana	GO:0009737	response to abscisic acid	GO:0050896	response to stimulus
AT5G64660	CMPG2	Arabidopsis thaliana	GO:0009753	response to jasmonic acid	GO:0050896	response to stimulus
AT5G64660	CMPG2	Arabidopsis thaliana	GO:0009755	hormone-mediated signaling pathway	GO:0050896	response to stimulus
AT5G64660	CMPG2	Arabidopsis thaliana	GO:0031347	regulation of defense response	GO:0050896	response to stimulus
AT5G64660	CMPG2	Arabidopsis thaliana	GO:0042742	defense response to bacterium	GO:0050896	response to stimulus
AT5G64660	CMPG2	Arabidopsis thaliana	GO:0050832	defense response to fungus	GO:0050896	response to stimulus
AT5G64660	CMPG2	Arabidopsis thaliana	GO:0071396	cellular response to lipid	GO:0050896	response to stimulus
AT5G64660	CMPG2	Arabidopsis thaliana	GO:0071446	cellular response to salicylic acid stimulus	GO:0050896	response to stimulus
AT5G66130	ATRAD17	Arabidopsis thaliana	GO:0000077	DNA damage checkpoint signaling	GO:0050896	response to stimulus
AT5G66130	ATRAD17	Arabidopsis thaliana	GO:0006281	DNA repair	GO:0050896	response to stimulus
AT5G66130	ATRAD17	Arabidopsis thaliana	GO:0006282	regulation of DNA repair	GO:0050896	response to stimulus
AT5G66130	ATRAD17	Arabidopsis thaliana	GO:0006952	defense response	GO:0050896	response to stimulus
AT5G66130	ATRAD17	Arabidopsis thaliana	GO:0031347	regulation of defense response	GO:0050896	response to stimulus
AT5G66130	ATRAD17	Arabidopsis thaliana	GO:0033314	mitotic DNA replication checkpoint signaling	GO:0050896	response to stimulus
AT5G66350	SHI	Arabidopsis thaliana	GO:0009734	auxin-activated signaling pathway	GO:0050896	response to stimulus
AT5G66350	SHI	Arabidopsis thaliana	GO:0009739	response to gibberellin	GO:0050896	response to stimulus
AT5G66350	SHI	Arabidopsis thaliana	GO:0009740	gibberellic acid mediated signaling pathway	GO:0050896	response to stimulus
AT5G66350	SHI	Arabidopsis thaliana	GO:0009938	negative regulation of gibberellic acid mediated signaling pathway	GO:0050896	response to stimulus
AT5G67300	MYBR1	Arabidopsis thaliana	GO:0009408	response to heat	GO:0050896	response to stimulus
AT5G67300	MYBR1	Arabidopsis thaliana	GO:0009414	response to water deprivation	GO:0050896	response to stimulus
AT5G67300	MYBR1	Arabidopsis thaliana	GO:0009651	response to salt stress	GO:0050896	response to stimulus
AT5G67300	MYBR1	Arabidopsis thaliana	GO:0009737	response to abscisic acid	GO:0050896	response to stimulus
AT5G67300	MYBR1	Arabidopsis thaliana	GO:0009738	abscisic acid-activated signaling pathway	GO:0050896	response to stimulus
AT5G67300	MYBR1	Arabidopsis thaliana	GO:0009751	response to salicylic acid	GO:0050896	response to stimulus
AT5G67300	MYBR1	Arabidopsis thaliana	GO:0009753	response to jasmonic acid	GO:0050896	response to stimulus
AT5G67300	MYBR1	Arabidopsis thaliana	GO:0010929	positive regulation of auxin mediated signaling pathway	GO:0050896	response to stimulus
AT5G67300	MYBR1	Arabidopsis thaliana	GO:0042742	defense response to bacterium	GO:0050896	response to stimulus
AT5G67300	MYBR1	Arabidopsis thaliana	GO:0050832	defense response to fungus	GO:0050896	response to stimulus
AT5G67300	MYBR1	Arabidopsis thaliana	GO:1900150	regulation of defense response to fungus	GO:0050896	response to stimulus
AT5G67300	MYBR1	Arabidopsis thaliana	GO:2000022	regulation of jasmonic acid mediated signaling pathway	GO:0050896	response to stimulus
AT5G67300	MYBR1	Arabidopsis thaliana	GO:2000031	regulation of salicylic acid mediated signaling pathway	GO:0050896	response to stimulus

## Sheet: response to stress
AT1G08940	AT1G08940	Arabidopsis thaliana	GO:0009414	response to water deprivation	GO:0006950	response to stress
AT1G08940	AT1G08940	Arabidopsis thaliana	GO:0031347	regulation of defense response	GO:0006950	response to stress
AT1G08940	AT1G08940	Arabidopsis thaliana	GO:0042742	defense response to bacterium	GO:0006950	response to stress
AT1G08940	AT1G08940	Arabidopsis thaliana	GO:0050832	defense response to fungus	GO:0006950	response to stress
AT1G15310	ATHSRP54A	Arabidopsis thaliana	GO:0009414	response to water deprivation	GO:0006950	response to stress
AT1G15800	AT1G15800	Arabidopsis thaliana	GO:0098542	defense response to other organism	GO:0006950	response to stress
AT1G19180	JAZ1	Arabidopsis thaliana	GO:0009611	response to wounding	GO:0006950	response to stress
AT1G19180	JAZ1	Arabidopsis thaliana	GO:0031347	regulation of defense response	GO:0006950	response to stress
AT1G19180	JAZ1	Arabidopsis thaliana	GO:0042742	defense response to bacterium	GO:0006950	response to stress
AT1G21520	AT1G21520	Arabidopsis thaliana	GO:0006979	response to oxidative stress	GO:0006950	response to stress
AT1G26930	AT1G26930	Arabidopsis thaliana	GO:0009611	response to wounding	GO:0006950	response to stress
AT1G32090	AT1G32090	Arabidopsis thaliana	GO:0006952	defense response	GO:0006950	response to stress
AT1G33560	ADR1	Arabidopsis thaliana	GO:0009414	response to water deprivation	GO:0006950	response to stress
AT1G33560	ADR1	Arabidopsis thaliana	GO:0009626	plant-type hypersensitive response	GO:0006950	response to stress
AT1G33560	ADR1	Arabidopsis thaliana	GO:0042742	defense response to bacterium	GO:0006950	response to stress
AT1G33560	ADR1	Arabidopsis thaliana	GO:0050832	defense response to fungus	GO:0006950	response to stress
AT1G35910	TPPD	Arabidopsis thaliana	GO:0006970	response to osmotic stress	GO:0006950	response to stress
AT1G35910	TPPD	Arabidopsis thaliana	GO:0006979	response to oxidative stress	GO:0006950	response to stress
AT1G35910	TPPD	Arabidopsis thaliana	GO:0009651	response to salt stress	GO:0006950	response to stress
AT1G52890	NAC019	Arabidopsis thaliana	GO:0009414	response to water deprivation	GO:0006950	response to stress
AT1G55610	BRL1	Arabidopsis thaliana	GO:0009414	response to water deprivation	GO:0006950	response to stress
AT1G56150	AT1G56150	Arabidopsis thaliana	GO:0006979	response to oxidative stress	GO:0006950	response to stress
AT1G56150	AT1G56150	Arabidopsis thaliana	GO:0009611	response to wounding	GO:0006950	response to stress
AT1G56150	AT1G56150	Arabidopsis thaliana	GO:0042742	defense response to bacterium	GO:0006950	response to stress
AT1G56150	AT1G56150	Arabidopsis thaliana	GO:0050832	defense response to fungus	GO:0006950	response to stress
AT1G56150	AT1G56150	Arabidopsis thaliana	GO:0098542	defense response to other organism	GO:0006950	response to stress
AT1G58400	AT1G58400	Arabidopsis thaliana	GO:0098542	defense response to other organism	GO:0006950	response to stress
AT1G61340	FBS1	Arabidopsis thaliana	GO:0006970	response to osmotic stress	GO:0006950	response to stress
AT1G61340	FBS1	Arabidopsis thaliana	GO:0009611	response to wounding	GO:0006950	response to stress
AT1G61340	FBS1	Arabidopsis thaliana	GO:0009651	response to salt stress	GO:0006950	response to stress
AT1G61340	FBS1	Arabidopsis thaliana	GO:0071456	cellular response to hypoxia	GO:0006950	response to stress
AT1G67970	HSFA8	Arabidopsis thaliana	GO:0034605	cellular response to heat	GO:0006950	response to stress
AT1G69310	WRKY57	Arabidopsis thaliana	GO:0006970	response to osmotic stress	GO:0006950	response to stress
AT1G69310	WRKY57	Arabidopsis thaliana	GO:0009414	response to water deprivation	GO:0006950	response to stress
AT1G69310	WRKY57	Arabidopsis thaliana	GO:0009651	response to salt stress	GO:0006950	response to stress
AT1G71110	AT1G71110	Arabidopsis thaliana	GO:0098542	defense response to other organism	GO:0006950	response to stress
AT1G72330	ALAAT2	Arabidopsis thaliana	GO:0001666	response to hypoxia	GO:0006950	response to stress
AT1G72900	AT1G72900	Arabidopsis thaliana	GO:0006952	defense response	GO:0006950	response to stress
AT1G72900	AT1G72900	Arabidopsis thaliana	GO:0071456	cellular response to hypoxia	GO:0006950	response to stress
AT1G76650	CML38	Arabidopsis thaliana	GO:0001666	response to hypoxia	GO:0006950	response to stress
AT1G76650	CML38	Arabidopsis thaliana	GO:0009611	response to wounding	GO:0006950	response to stress
AT1G76650	CML38	Arabidopsis thaliana	GO:0071456	cellular response to hypoxia	GO:0006950	response to stress
AT1G77380	AAP3	Arabidopsis thaliana	GO:0006952	defense response	GO:0006950	response to stress
AT2G04050	AT2G04050	Arabidopsis thaliana	GO:0009414	response to water deprivation	GO:0006950	response to stress
AT2G04100	AT2G04100	Arabidopsis thaliana	GO:0031347	regulation of defense response	GO:0006950	response to stress
AT2G04100	AT2G04100	Arabidopsis thaliana	GO:0050832	defense response to fungus	GO:0006950	response to stress
AT2G04100	AT2G04100	Arabidopsis thaliana	GO:0098542	defense response to other organism	GO:0006950	response to stress
AT2G23320	WRKY15	Arabidopsis thaliana	GO:0006979	response to oxidative stress	GO:0006950	response to stress
AT2G23320	WRKY15	Arabidopsis thaliana	GO:0009414	response to water deprivation	GO:0006950	response to stress
AT2G23320	WRKY15	Arabidopsis thaliana	GO:0009611	response to wounding	GO:0006950	response to stress
AT2G23320	WRKY15	Arabidopsis thaliana	GO:0009651	response to salt stress	GO:0006950	response to stress
AT2G23320	WRKY15	Arabidopsis thaliana	GO:0031347	regulation of defense response	GO:0006950	response to stress
AT2G23320	WRKY15	Arabidopsis thaliana	GO:0042742	defense response to bacterium	GO:0006950	response to stress
AT2G23320	WRKY15	Arabidopsis thaliana	GO:0050832	defense response to fungus	GO:0006950	response to stress
AT2G29460	GSTU4	Arabidopsis thaliana	GO:1900367	positive regulation of defense response to insect	GO:0006950	response to stress
AT2G32030	AT2G32030	Arabidopsis thaliana	GO:0006979	response to oxidative stress	GO:0006950	response to stress
AT2G32030	AT2G32030	Arabidopsis thaliana	GO:0009414	response to water deprivation	GO:0006950	response to stress
AT2G32030	AT2G32030	Arabidopsis thaliana	GO:0009611	response to wounding	GO:0006950	response to stress
AT2G32030	AT2G32030	Arabidopsis thaliana	GO:0031347	regulation of defense response	GO:0006950	response to stress
AT2G32030	AT2G32030	Arabidopsis thaliana	GO:0098542	defense response to other organism	GO:0006950	response to stress
AT2G33580	LYK5	Arabidopsis thaliana	GO:0045087	innate immune response	GO:0006950	response to stress
AT2G37130	AT2G37130	Arabidopsis thaliana	GO:0006979	response to oxidative stress	GO:0006950	response to stress
AT2G37130	AT2G37130	Arabidopsis thaliana	GO:0050832	defense response to fungus	GO:0006950	response to stress
AT2G43510	TI1	Arabidopsis thaliana	GO:0006952	defense response	GO:0006950	response to stress
AT2G43510	TI1	Arabidopsis thaliana	GO:0050832	defense response to fungus	GO:0006950	response to stress
AT2G46400	WRKY46	Arabidopsis thaliana	GO:0042742	defense response to bacterium	GO:0006950	response to stress
AT2G46400	WRKY46	Arabidopsis thaliana	GO:0071456	cellular response to hypoxia	GO:0006950	response to stress
AT2G46400	WRKY46	Arabidopsis thaliana	GO:2000070	regulation of response to water deprivation	GO:0006950	response to stress
AT2G47520	ERF71	Arabidopsis thaliana	GO:0006952	defense response	GO:0006950	response to stress
AT2G47520	ERF71	Arabidopsis thaliana	GO:0009414	response to water deprivation	GO:0006950	response to stress
AT2G47520	ERF71	Arabidopsis thaliana	GO:0034059	response to anoxia	GO:0006950	response to stress
AT2G47520	ERF71	Arabidopsis thaliana	GO:0071456	cellular response to hypoxia	GO:0006950	response to stress
AT3G11050	FER2	Arabidopsis thaliana	GO:0006979	response to oxidative stress	GO:0006950	response to stress
AT3G13380	BRL3	Arabidopsis thaliana	GO:0009414	response to water deprivation	GO:0006950	response to stress
AT3G15500	NAC3	Arabidopsis thaliana	GO:0009414	response to water deprivation	GO:0006950	response to stress
AT3G15720	AT3G15720	Arabidopsis thaliana	GO:0009611	response to wounding	GO:0006950	response to stress
AT3G22930	CML11	Arabidopsis thaliana	GO:0031347	regulation of defense response	GO:0006950	response to stress
AT3G22930	CML11	Arabidopsis thaliana	GO:0042742	defense response to bacterium	GO:0006950	response to stress
AT3G23170	AT3G23170	Arabidopsis thaliana	GO:0071456	cellular response to hypoxia	GO:0006950	response to stress
AT3G23170	AT3G23170	Arabidopsis thaliana	GO:0098542	defense response to other organism	GO:0006950	response to stress
AT3G48580	XTH11	Arabidopsis thaliana	GO:0002213	defense response to insect	GO:0006950	response to stress
AT3G48580	XTH11	Arabidopsis thaliana	GO:0009414	response to water deprivation	GO:0006950	response to stress
AT3G49120	PRXCB	Arabidopsis thaliana	GO:0002221	pattern recognition receptor signaling pathway	GO:0006950	response to stress
AT3G49120	PRXCB	Arabidopsis thaliana	GO:0006952	defense response	GO:0006950	response to stress
AT3G49120	PRXCB	Arabidopsis thaliana	GO:0006979	response to oxidative stress	GO:0006950	response to stress
AT3G49120	PRXCB	Arabidopsis thaliana	GO:0042742	defense response to bacterium	GO:0006950	response to stress
AT3G49120	PRXCB	Arabidopsis thaliana	GO:0050832	defense response to fungus	GO:0006950	response to stress
AT3G62860	AT3G62860	Arabidopsis thaliana	GO:0009611	response to wounding	GO:0006950	response to stress
AT4G01360	BPS3	Arabidopsis thaliana	GO:0071456	cellular response to hypoxia	GO:0006950	response to stress
AT4G01610	AT4G01610	Arabidopsis thaliana	GO:0006952	defense response	GO:0006950	response to stress
AT4G01720	WRKY47	Arabidopsis thaliana	GO:0009611	response to wounding	GO:0006950	response to stress
AT4G01720	WRKY47	Arabidopsis thaliana	GO:0042742	defense response to bacterium	GO:0006950	response to stress
AT4G01720	WRKY47	Arabidopsis thaliana	GO:0050832	defense response to fungus	GO:0006950	response to stress
AT4G09030	AGP10	Arabidopsis thaliana	GO:0098542	defense response to other organism	GO:0006950	response to stress
AT4G15910	DI21	Arabidopsis thaliana	GO:0009409	response to cold	GO:0006950	response to stress
AT4G15910	DI21	Arabidopsis thaliana	GO:0009414	response to water deprivation	GO:0006950	response to stress
AT4G15910	DI21	Arabidopsis thaliana	GO:0009631	cold acclimation	GO:0006950	response to stress
AT4G22770	AT4G22770	Arabidopsis thaliana	GO:0009414	response to water deprivation	GO:0006950	response to stress
AT4G27970	SLAH2	Arabidopsis thaliana	GO:0042742	defense response to bacterium	GO:0006950	response to stress
AT4G27970	SLAH2	Arabidopsis thaliana	GO:0050832	defense response to fungus	GO:0006950	response to stress
AT4G31800	WRKY18	Arabidopsis thaliana	GO:0031347	regulation of defense response	GO:0006950	response to stress
AT4G31800	WRKY18	Arabidopsis thaliana	GO:0042742	defense response to bacterium	GO:0006950	response to stress
AT4G31800	WRKY18	Arabidopsis thaliana	GO:0050691	regulation of defense response to virus by host	GO:0006950	response to stress
AT4G31800	WRKY18	Arabidopsis thaliana	GO:0050832	defense response to fungus	GO:0006950	response to stress
AT4G33985	AT4G33985	Arabidopsis thaliana	GO:0009414	response to water deprivation	GO:0006950	response to stress
AT4G35480	RHA3B	Arabidopsis thaliana	GO:0006952	defense response	GO:0006950	response to stress
AT4G36930	SPT	Arabidopsis thaliana	GO:0009409	response to cold	GO:0006950	response to stress
AT4G37370	CYP81D8	Arabidopsis thaliana	GO:0006979	response to oxidative stress	GO:0006950	response to stress
AT4G37370	CYP81D8	Arabidopsis thaliana	GO:0009414	response to water deprivation	GO:0006950	response to stress
AT4G37370	CYP81D8	Arabidopsis thaliana	GO:0009611	response to wounding	GO:0006950	response to stress
AT4G37370	CYP81D8	Arabidopsis thaliana	GO:0009651	response to salt stress	GO:0006950	response to stress
AT4G37370	CYP81D8	Arabidopsis thaliana	GO:0042742	defense response to bacterium	GO:0006950	response to stress
AT4G37370	CYP81D8	Arabidopsis thaliana	GO:0045087	innate immune response	GO:0006950	response to stress
AT4G38580	FP6	Arabidopsis thaliana	GO:0010286	heat acclimation	GO:0006950	response to stress
AT4G39830	AT4G39830	Arabidopsis thaliana	GO:1900367	positive regulation of defense response to insect	GO:0006950	response to stress
AT5G06720	PA2	Arabidopsis thaliana	GO:0002215	defense response to nematode	GO:0006950	response to stress
AT5G06720	PA2	Arabidopsis thaliana	GO:0006979	response to oxidative stress	GO:0006950	response to stress
AT5G07100	WRKY26	Arabidopsis thaliana	GO:0034605	cellular response to heat	GO:0006950	response to stress
AT5G07100	WRKY26	Arabidopsis thaliana	GO:0070370	cellular heat acclimation	GO:0006950	response to stress
AT5G10510	AIL6	Arabidopsis thaliana	GO:1990110	callus formation	GO:0006950	response to stress
AT5G11410	AT5G11410	Arabidopsis thaliana	GO:0006952	defense response	GO:0006950	response to stress
AT5G11410	AT5G11410	Arabidopsis thaliana	GO:1900426	positive regulation of defense response to bacterium	GO:0006950	response to stress
AT5G13330	Rap2.6L	Arabidopsis thaliana	GO:0009414	response to water deprivation	GO:0006950	response to stress
AT5G13330	Rap2.6L	Arabidopsis thaliana	GO:0009651	response to salt stress	GO:0006950	response to stress
AT5G13330	Rap2.6L	Arabidopsis thaliana	GO:0071497	cellular response to freezing	GO:0006950	response to stress
AT5G14000	NAC084	Arabidopsis thaliana	GO:0009651	response to salt stress	GO:0006950	response to stress
AT5G14180	MPL1	Arabidopsis thaliana	GO:0002213	defense response to insect	GO:0006950	response to stress
AT5G16360	AT5G16360	Arabidopsis thaliana	GO:0006979	response to oxidative stress	GO:0006950	response to stress
AT5G16360	AT5G16360	Arabidopsis thaliana	GO:0009414	response to water deprivation	GO:0006950	response to stress
AT5G16360	AT5G16360	Arabidopsis thaliana	GO:0009611	response to wounding	GO:0006950	response to stress
AT5G16360	AT5G16360	Arabidopsis thaliana	GO:0031347	regulation of defense response	GO:0006950	response to stress
AT5G16360	AT5G16360	Arabidopsis thaliana	GO:0098542	defense response to other organism	GO:0006950	response to stress
AT5G17490	RGL3	Arabidopsis thaliana	GO:0042538	hyperosmotic salinity response	GO:0006950	response to stress
AT5G17760	AT5G17760	Arabidopsis thaliana	GO:0006950	response to stress	GO:0006950	response to stress
AT5G17760	AT5G17760	Arabidopsis thaliana	GO:0009408	response to heat	GO:0006950	response to stress
AT5G17760	AT5G17760	Arabidopsis thaliana	GO:0009611	response to wounding	GO:0006950	response to stress
AT5G17760	AT5G17760	Arabidopsis thaliana	GO:0050832	defense response to fungus	GO:0006950	response to stress
AT5G17850	AT5G17850	Arabidopsis thaliana	GO:0006970	response to osmotic stress	GO:0006950	response to stress
AT5G18270	ANAC087	Arabidopsis thaliana	GO:0006979	response to oxidative stress	GO:0006950	response to stress
AT5G18270	ANAC087	Arabidopsis thaliana	GO:0009414	response to water deprivation	GO:0006950	response to stress
AT5G18270	ANAC087	Arabidopsis thaliana	GO:0009651	response to salt stress	GO:0006950	response to stress
AT5G18270	ANAC087	Arabidopsis thaliana	GO:0031347	regulation of defense response	GO:0006950	response to stress
AT5G18270	ANAC087	Arabidopsis thaliana	GO:0042742	defense response to bacterium	GO:0006950	response to stress
AT5G18270	ANAC087	Arabidopsis thaliana	GO:0050832	defense response to fungus	GO:0006950	response to stress
AT5G18310	AT5G18310	Arabidopsis thaliana	GO:0009414	response to water deprivation	GO:0006950	response to stress
AT5G18310	AT5G18310	Arabidopsis thaliana	GO:0031347	regulation of defense response	GO:0006950	response to stress
AT5G18310	AT5G18310	Arabidopsis thaliana	GO:0042742	defense response to bacterium	GO:0006950	response to stress
AT5G18310	AT5G18310	Arabidopsis thaliana	GO:0050832	defense response to fungus	GO:0006950	response to stress
AT5G24280	GMI1	Arabidopsis thaliana	GO:0000724	double-strand break repair via homologous recombination	GO:0006950	response to stress
AT5G24600	AT5G24600	Arabidopsis thaliana	GO:0001666	response to hypoxia	GO:0006950	response to stress
AT5G24600	AT5G24600	Arabidopsis thaliana	GO:0006979	response to oxidative stress	GO:0006950	response to stress
AT5G24600	AT5G24600	Arabidopsis thaliana	GO:0009414	response to water deprivation	GO:0006950	response to stress
AT5G24600	AT5G24600	Arabidopsis thaliana	GO:0050832	defense response to fungus	GO:0006950	response to stress
AT5G25440	AT5G25440	Arabidopsis thaliana	GO:0006952	defense response	GO:0006950	response to stress
AT5G25440	AT5G25440	Arabidopsis thaliana	GO:1900426	positive regulation of defense response to bacterium	GO:0006950	response to stress
AT5G25770	AT5G25770	Arabidopsis thaliana	GO:0009414	response to water deprivation	GO:0006950	response to stress
AT5G25770	AT5G25770	Arabidopsis thaliana	GO:0009651	response to salt stress	GO:0006950	response to stress
AT5G26340	MSS1	Arabidopsis thaliana	GO:0009414	response to water deprivation	GO:0006950	response to stress
AT5G26340	MSS1	Arabidopsis thaliana	GO:0009651	response to salt stress	GO:0006950	response to stress
AT5G38900	AT5G38900	Arabidopsis thaliana	GO:0050832	defense response to fungus	GO:0006950	response to stress
AT5G42050	AT5G42050	Arabidopsis thaliana	GO:0034976	response to endoplasmic reticulum stress	GO:0006950	response to stress
AT5G42050	AT5G42050	Arabidopsis thaliana	GO:0071456	cellular response to hypoxia	GO:0006950	response to stress
AT5G43980	PDLP1	Arabidopsis thaliana	GO:0006952	defense response	GO:0006950	response to stress
AT5G49520	WRKY48	Arabidopsis thaliana	GO:0042742	defense response to bacterium	GO:0006950	response to stress
AT5G49690	AT5G49690	Arabidopsis thaliana	GO:0001666	response to hypoxia	GO:0006950	response to stress
AT5G49690	AT5G49690	Arabidopsis thaliana	GO:0006970	response to osmotic stress	GO:0006950	response to stress
AT5G49690	AT5G49690	Arabidopsis thaliana	GO:0009414	response to water deprivation	GO:0006950	response to stress
AT5G49690	AT5G49690	Arabidopsis thaliana	GO:0098542	defense response to other organism	GO:0006950	response to stress
AT5G50130	AT5G50130	Arabidopsis thaliana	GO:0001666	response to hypoxia	GO:0006950	response to stress
AT5G50130	AT5G50130	Arabidopsis thaliana	GO:0009414	response to water deprivation	GO:0006950	response to stress
AT5G50260	CEP1	Arabidopsis thaliana	GO:0009626	plant-type hypersensitive response	GO:0006950	response to stress
AT5G50260	CEP1	Arabidopsis thaliana	GO:0050832	defense response to fungus	GO:0006950	response to stress
AT5G54960	PDC2	Arabidopsis thaliana	GO:0001666	response to hypoxia	GO:0006950	response to stress
AT5G54960	PDC2	Arabidopsis thaliana	GO:0071456	cellular response to hypoxia	GO:0006950	response to stress
AT5G64660	CMPG2	Arabidopsis thaliana	GO:0006979	response to oxidative stress	GO:0006950	response to stress
AT5G64660	CMPG2	Arabidopsis thaliana	GO:0009414	response to water deprivation	GO:0006950	response to stress
AT5G64660	CMPG2	Arabidopsis thaliana	GO:0009611	response to wounding	GO:0006950	response to stress
AT5G64660	CMPG2	Arabidopsis thaliana	GO:0009651	response to salt stress	GO:0006950	response to stress
AT5G64660	CMPG2	Arabidopsis thaliana	GO:0031347	regulation of defense response	GO:0006950	response to stress
AT5G64660	CMPG2	Arabidopsis thaliana	GO:0042742	defense response to bacterium	GO:0006950	response to stress
AT5G64660	CMPG2	Arabidopsis thaliana	GO:0050832	defense response to fungus	GO:0006950	response to stress
AT5G66130	ATRAD17	Arabidopsis thaliana	GO:0000077	DNA damage checkpoint signaling	GO:0006950	response to stress
AT5G66130	ATRAD17	Arabidopsis thaliana	GO:0006281	DNA repair	GO:0006950	response to stress
AT5G66130	ATRAD17	Arabidopsis thaliana	GO:0006282	regulation of DNA repair	GO:0006950	response to stress
AT5G66130	ATRAD17	Arabidopsis thaliana	GO:0006952	defense response	GO:0006950	response to stress
AT5G66130	ATRAD17	Arabidopsis thaliana	GO:0031347	regulation of defense response	GO:0006950	response to stress
AT5G67300	MYBR1	Arabidopsis thaliana	GO:0009408	response to heat	GO:0006950	response to stress
AT5G67300	MYBR1	Arabidopsis thaliana	GO:0009414	response to water deprivation	GO:0006950	response to stress
AT5G67300	MYBR1	Arabidopsis thaliana	GO:0009651	response to salt stress	GO:0006950	response to stress
AT5G67300	MYBR1	Arabidopsis thaliana	GO:0042742	defense response to bacterium	GO:0006950	response to stress
AT5G67300	MYBR1	Arabidopsis thaliana	GO:0050832	defense response to fungus	GO:0006950	response to stress
AT5G67300	MYBR1	Arabidopsis thaliana	GO:1900150	regulation of defense response to fungus	GO:0006950	response to stress

## Sheet: response to chemical
AT1G03200	AT1G03200	Arabidopsis thaliana	GO:0033993	response to lipid	GO:0042221	response to chemical
AT1G08940	AT1G08940	Arabidopsis thaliana	GO:0009414	response to water deprivation	GO:0042221	response to chemical
AT1G08940	AT1G08940	Arabidopsis thaliana	GO:0009723	response to ethylene	GO:0042221	response to chemical
AT1G08940	AT1G08940	Arabidopsis thaliana	GO:0009755	hormone-mediated signaling pathway	GO:0042221	response to chemical
AT1G08940	AT1G08940	Arabidopsis thaliana	GO:0014070	response to organic cyclic compound	GO:0042221	response to chemical
AT1G08940	AT1G08940	Arabidopsis thaliana	GO:0071396	cellular response to lipid	GO:0042221	response to chemical
AT1G08940	AT1G08940	Arabidopsis thaliana	GO:0097305	response to alcohol	GO:0042221	response to chemical
AT1G08940	AT1G08940	Arabidopsis thaliana	GO:1901701	cellular response to oxygen-containing compound	GO:0042221	response to chemical
AT1G15310	ATHSRP54A	Arabidopsis thaliana	GO:0009414	response to water deprivation	GO:0042221	response to chemical
AT1G15310	ATHSRP54A	Arabidopsis thaliana	GO:0009737	response to abscisic acid	GO:0042221	response to chemical
AT1G15800	AT1G15800	Arabidopsis thaliana	GO:0009723	response to ethylene	GO:0042221	response to chemical
AT1G15800	AT1G15800	Arabidopsis thaliana	GO:0071310	cellular response to organic substance	GO:0042221	response to chemical
AT1G19180	JAZ1	Arabidopsis thaliana	GO:0009753	response to jasmonic acid	GO:0042221	response to chemical
AT1G19180	JAZ1	Arabidopsis thaliana	GO:0009867	jasmonic acid mediated signaling pathway	GO:0042221	response to chemical
AT1G19850	MP	Arabidopsis thaliana	GO:0009733	response to auxin	GO:0042221	response to chemical
AT1G19850	MP	Arabidopsis thaliana	GO:0009734	auxin-activated signaling pathway	GO:0042221	response to chemical
AT1G26930	AT1G26930	Arabidopsis thaliana	GO:0009753	response to jasmonic acid	GO:0042221	response to chemical
AT1G26930	AT1G26930	Arabidopsis thaliana	GO:0071215	cellular response to abscisic acid stimulus	GO:0042221	response to chemical
AT1G33560	ADR1	Arabidopsis thaliana	GO:0009414	response to water deprivation	GO:0042221	response to chemical
AT1G52890	NAC019	Arabidopsis thaliana	GO:0009414	response to water deprivation	GO:0042221	response to chemical
AT1G55610	BRL1	Arabidopsis thaliana	GO:0009414	response to water deprivation	GO:0042221	response to chemical
AT1G55610	BRL1	Arabidopsis thaliana	GO:0009755	hormone-mediated signaling pathway	GO:0042221	response to chemical
AT1G56150	AT1G56150	Arabidopsis thaliana	GO:0009734	auxin-activated signaling pathway	GO:0042221	response to chemical
AT1G61340	FBS1	Arabidopsis thaliana	GO:0009737	response to abscisic acid	GO:0042221	response to chemical
AT1G61340	FBS1	Arabidopsis thaliana	GO:0009751	response to salicylic acid	GO:0042221	response to chemical
AT1G61340	FBS1	Arabidopsis thaliana	GO:0009753	response to jasmonic acid	GO:0042221	response to chemical
AT1G61340	FBS1	Arabidopsis thaliana	GO:0009961	response to 1-aminocyclopropane-1-carboxylic acid	GO:0042221	response to chemical
AT1G61340	FBS1	Arabidopsis thaliana	GO:0071456	cellular response to hypoxia	GO:0042221	response to chemical
AT1G69310	WRKY57	Arabidopsis thaliana	GO:0009414	response to water deprivation	GO:0042221	response to chemical
AT1G71110	AT1G71110	Arabidopsis thaliana	GO:0009753	response to jasmonic acid	GO:0042221	response to chemical
AT1G72070	AT1G72070	Arabidopsis thaliana	GO:0032870	cellular response to hormone stimulus	GO:0042221	response to chemical
AT1G72900	AT1G72900	Arabidopsis thaliana	GO:0071456	cellular response to hypoxia	GO:0042221	response to chemical
AT1G74000	SS3	Arabidopsis thaliana	GO:0009737	response to abscisic acid	GO:0042221	response to chemical
AT1G76650	CML38	Arabidopsis thaliana	GO:0071456	cellular response to hypoxia	GO:0042221	response to chemical
AT2G04050	AT2G04050	Arabidopsis thaliana	GO:0009414	response to water deprivation	GO:0042221	response to chemical
AT2G04050	AT2G04050	Arabidopsis thaliana	GO:1990961	xenobiotic detoxification by transmembrane export across the plasma membrane	GO:0042221	response to chemical
AT2G04100	AT2G04100	Arabidopsis thaliana	GO:0014070	response to organic cyclic compound	GO:0042221	response to chemical
AT2G04100	AT2G04100	Arabidopsis thaliana	GO:0033993	response to lipid	GO:0042221	response to chemical
AT2G04100	AT2G04100	Arabidopsis thaliana	GO:1990961	xenobiotic detoxification by transmembrane export across the plasma membrane	GO:0042221	response to chemical
AT2G23320	WRKY15	Arabidopsis thaliana	GO:0009414	response to water deprivation	GO:0042221	response to chemical
AT2G23320	WRKY15	Arabidopsis thaliana	GO:0009737	response to abscisic acid	GO:0042221	response to chemical
AT2G23320	WRKY15	Arabidopsis thaliana	GO:0009751	response to salicylic acid	GO:0042221	response to chemical
AT2G23320	WRKY15	Arabidopsis thaliana	GO:0009755	hormone-mediated signaling pathway	GO:0042221	response to chemical
AT2G23320	WRKY15	Arabidopsis thaliana	GO:0071407	cellular response to organic cyclic compound	GO:0042221	response to chemical
AT2G23320	WRKY15	Arabidopsis thaliana	GO:1901701	cellular response to oxygen-containing compound	GO:0042221	response to chemical
AT2G28660	AT2G28660	Arabidopsis thaliana	GO:0009723	response to ethylene	GO:0042221	response to chemical
AT2G29460	GSTU4	Arabidopsis thaliana	GO:0009407	toxin catabolic process	GO:0042221	response to chemical
AT2G32020	AT2G32020	Arabidopsis thaliana	GO:0009737	response to abscisic acid	GO:0042221	response to chemical
AT2G32030	AT2G32030	Arabidopsis thaliana	GO:0009414	response to water deprivation	GO:0042221	response to chemical
AT2G32030	AT2G32030	Arabidopsis thaliana	GO:0033993	response to lipid	GO:0042221	response to chemical
AT2G32030	AT2G32030	Arabidopsis thaliana	GO:0071407	cellular response to organic cyclic compound	GO:0042221	response to chemical
AT2G32030	AT2G32030	Arabidopsis thaliana	GO:1901701	cellular response to oxygen-containing compound	GO:0042221	response to chemical
AT2G33580	LYK5	Arabidopsis thaliana	GO:0071323	cellular response to chitin	GO:0042221	response to chemical
AT2G45210	SAUR36	Arabidopsis thaliana	GO:0009734	auxin-activated signaling pathway	GO:0042221	response to chemical
AT2G46400	WRKY46	Arabidopsis thaliana	GO:0009742	brassinosteroid mediated signaling pathway	GO:0042221	response to chemical
AT2G46400	WRKY46	Arabidopsis thaliana	GO:0009751	response to salicylic acid	GO:0042221	response to chemical
AT2G46400	WRKY46	Arabidopsis thaliana	GO:0071456	cellular response to hypoxia	GO:0042221	response to chemical
AT2G46400	WRKY46	Arabidopsis thaliana	GO:2000070	regulation of response to water deprivation	GO:0042221	response to chemical
AT2G47260	WRKY23	Arabidopsis thaliana	GO:0009733	response to auxin	GO:0042221	response to chemical
AT2G47520	ERF71	Arabidopsis thaliana	GO:0009414	response to water deprivation	GO:0042221	response to chemical
AT2G47520	ERF71	Arabidopsis thaliana	GO:0009873	ethylene-activated signaling pathway	GO:0042221	response to chemical
AT2G47520	ERF71	Arabidopsis thaliana	GO:0071456	cellular response to hypoxia	GO:0042221	response to chemical
AT3G11050	FER2	Arabidopsis thaliana	GO:0009737	response to abscisic acid	GO:0042221	response to chemical
AT3G13380	BRL3	Arabidopsis thaliana	GO:0009414	response to water deprivation	GO:0042221	response to chemical
AT3G13380	BRL3	Arabidopsis thaliana	GO:0009755	hormone-mediated signaling pathway	GO:0042221	response to chemical
AT3G15500	NAC3	Arabidopsis thaliana	GO:0009414	response to water deprivation	GO:0042221	response to chemical
AT3G15500	NAC3	Arabidopsis thaliana	GO:0009867	jasmonic acid mediated signaling pathway	GO:0042221	response to chemical
AT3G15720	AT3G15720	Arabidopsis thaliana	GO:0009753	response to jasmonic acid	GO:0042221	response to chemical
AT3G23170	AT3G23170	Arabidopsis thaliana	GO:0071456	cellular response to hypoxia	GO:0042221	response to chemical
AT3G44300	NIT2	Arabidopsis thaliana	GO:0051410	detoxification of nitrogen compound	GO:0042221	response to chemical
AT3G48580	XTH11	Arabidopsis thaliana	GO:0009414	response to water deprivation	GO:0042221	response to chemical
AT3G48580	XTH11	Arabidopsis thaliana	GO:0009737	response to abscisic acid	GO:0042221	response to chemical
AT3G62860	AT3G62860	Arabidopsis thaliana	GO:0033993	response to lipid	GO:0042221	response to chemical
AT3G63010	GID1B	Arabidopsis thaliana	GO:0009739	response to gibberellin	GO:0042221	response to chemical
AT3G63010	GID1B	Arabidopsis thaliana	GO:0010476	gibberellin mediated signaling pathway	GO:0042221	response to chemical
AT4G01360	BPS3	Arabidopsis thaliana	GO:0071456	cellular response to hypoxia	GO:0042221	response to chemical
AT4G01720	WRKY47	Arabidopsis thaliana	GO:0010035	response to inorganic substance	GO:0042221	response to chemical
AT4G09030	AGP10	Arabidopsis thaliana	GO:0009737	response to abscisic acid	GO:0042221	response to chemical
AT4G09030	AGP10	Arabidopsis thaliana	GO:0010035	response to inorganic substance	GO:0042221	response to chemical
AT4G09030	AGP10	Arabidopsis thaliana	GO:0014070	response to organic cyclic compound	GO:0042221	response to chemical
AT4G09030	AGP10	Arabidopsis thaliana	GO:0071396	cellular response to lipid	GO:0042221	response to chemical
AT4G15910	DI21	Arabidopsis thaliana	GO:0009414	response to water deprivation	GO:0042221	response to chemical
AT4G15910	DI21	Arabidopsis thaliana	GO:0009737	response to abscisic acid	GO:0042221	response to chemical
AT4G22770	AT4G22770	Arabidopsis thaliana	GO:0009414	response to water deprivation	GO:0042221	response to chemical
AT4G22770	AT4G22770	Arabidopsis thaliana	GO:0009737	response to abscisic acid	GO:0042221	response to chemical
AT4G25810	XTR6	Arabidopsis thaliana	GO:0009737	response to abscisic acid	GO:0042221	response to chemical
AT4G25810	XTR6	Arabidopsis thaliana	GO:0010035	response to inorganic substance	GO:0042221	response to chemical
AT4G25810	XTR6	Arabidopsis thaliana	GO:0071310	cellular response to organic substance	GO:0042221	response to chemical
AT4G27970	SLAH2	Arabidopsis thaliana	GO:0009737	response to abscisic acid	GO:0042221	response to chemical
AT4G27970	SLAH2	Arabidopsis thaliana	GO:0014070	response to organic cyclic compound	GO:0042221	response to chemical
AT4G27970	SLAH2	Arabidopsis thaliana	GO:0032870	cellular response to hormone stimulus	GO:0042221	response to chemical
AT4G27970	SLAH2	Arabidopsis thaliana	GO:0071396	cellular response to lipid	GO:0042221	response to chemical
AT4G27970	SLAH2	Arabidopsis thaliana	GO:1901701	cellular response to oxygen-containing compound	GO:0042221	response to chemical
AT4G31800	WRKY18	Arabidopsis thaliana	GO:0002237	response to molecule of bacterial origin	GO:0042221	response to chemical
AT4G31800	WRKY18	Arabidopsis thaliana	GO:0009751	response to salicylic acid	GO:0042221	response to chemical
AT4G32810	CCD8	Arabidopsis thaliana	GO:0009733	response to auxin	GO:0042221	response to chemical
AT4G33985	AT4G33985	Arabidopsis thaliana	GO:0009414	response to water deprivation	GO:0042221	response to chemical
AT4G33985	AT4G33985	Arabidopsis thaliana	GO:0033993	response to lipid	GO:0042221	response to chemical
AT4G37370	CYP81D8	Arabidopsis thaliana	GO:0009414	response to water deprivation	GO:0042221	response to chemical
AT4G37370	CYP81D8	Arabidopsis thaliana	GO:0009737	response to abscisic acid	GO:0042221	response to chemical
AT4G37370	CYP81D8	Arabidopsis thaliana	GO:1901701	cellular response to oxygen-containing compound	GO:0042221	response to chemical
AT4G39830	AT4G39830	Arabidopsis thaliana	GO:0010039	response to iron ion	GO:0042221	response to chemical
AT5G10510	AIL6	Arabidopsis thaliana	GO:0009873	ethylene-activated signaling pathway	GO:0042221	response to chemical
AT5G10510	AIL6	Arabidopsis thaliana	GO:0060774	auxin mediated signaling pathway involved in phyllotactic patterning	GO:0042221	response to chemical
AT5G13330	Rap2.6L	Arabidopsis thaliana	GO:0009414	response to water deprivation	GO:0042221	response to chemical
AT5G13330	Rap2.6L	Arabidopsis thaliana	GO:0009723	response to ethylene	GO:0042221	response to chemical
AT5G13330	Rap2.6L	Arabidopsis thaliana	GO:0009737	response to abscisic acid	GO:0042221	response to chemical
AT5G13330	Rap2.6L	Arabidopsis thaliana	GO:0009751	response to salicylic acid	GO:0042221	response to chemical
AT5G13330	Rap2.6L	Arabidopsis thaliana	GO:0009753	response to jasmonic acid	GO:0042221	response to chemical
AT5G13330	Rap2.6L	Arabidopsis thaliana	GO:0009873	ethylene-activated signaling pathway	GO:0042221	response to chemical
AT5G16360	AT5G16360	Arabidopsis thaliana	GO:0009414	response to water deprivation	GO:0042221	response to chemical
AT5G16360	AT5G16360	Arabidopsis thaliana	GO:0009737	response to abscisic acid	GO:0042221	response to chemical
AT5G16360	AT5G16360	Arabidopsis thaliana	GO:0009753	response to jasmonic acid	GO:0042221	response to chemical
AT5G16360	AT5G16360	Arabidopsis thaliana	GO:0009755	hormone-mediated signaling pathway	GO:0042221	response to chemical
AT5G16360	AT5G16360	Arabidopsis thaliana	GO:0071396	cellular response to lipid	GO:0042221	response to chemical
AT5G16360	AT5G16360	Arabidopsis thaliana	GO:0071407	cellular response to organic cyclic compound	GO:0042221	response to chemical
AT5G16360	AT5G16360	Arabidopsis thaliana	GO:1901701	cellular response to oxygen-containing compound	GO:0042221	response to chemical
AT5G17490	RGL3	Arabidopsis thaliana	GO:0009723	response to ethylene	GO:0042221	response to chemical
AT5G17490	RGL3	Arabidopsis thaliana	GO:0009737	response to abscisic acid	GO:0042221	response to chemical
AT5G17490	RGL3	Arabidopsis thaliana	GO:0009739	response to gibberellin	GO:0042221	response to chemical
AT5G17490	RGL3	Arabidopsis thaliana	GO:0009740	gibberellic acid mediated signaling pathway	GO:0042221	response to chemical
AT5G17490	RGL3	Arabidopsis thaliana	GO:0009863	salicylic acid mediated signaling pathway	GO:0042221	response to chemical
AT5G17490	RGL3	Arabidopsis thaliana	GO:0009867	jasmonic acid mediated signaling pathway	GO:0042221	response to chemical
AT5G17760	AT5G17760	Arabidopsis thaliana	GO:0002237	response to molecule of bacterial origin	GO:0042221	response to chemical
AT5G17760	AT5G17760	Arabidopsis thaliana	GO:0009737	response to abscisic acid	GO:0042221	response to chemical
AT5G17760	AT5G17760	Arabidopsis thaliana	GO:0009753	response to jasmonic acid	GO:0042221	response to chemical
AT5G17760	AT5G17760	Arabidopsis thaliana	GO:0010035	response to inorganic substance	GO:0042221	response to chemical
AT5G17760	AT5G17760	Arabidopsis thaliana	GO:0014070	response to organic cyclic compound	GO:0042221	response to chemical
AT5G18270	ANAC087	Arabidopsis thaliana	GO:0009414	response to water deprivation	GO:0042221	response to chemical
AT5G18270	ANAC087	Arabidopsis thaliana	GO:0009737	response to abscisic acid	GO:0042221	response to chemical
AT5G18310	AT5G18310	Arabidopsis thaliana	GO:0009414	response to water deprivation	GO:0042221	response to chemical
AT5G18310	AT5G18310	Arabidopsis thaliana	GO:0014070	response to organic cyclic compound	GO:0042221	response to chemical
AT5G18310	AT5G18310	Arabidopsis thaliana	GO:0032870	cellular response to hormone stimulus	GO:0042221	response to chemical
AT5G18310	AT5G18310	Arabidopsis thaliana	GO:0071396	cellular response to lipid	GO:0042221	response to chemical
AT5G18310	AT5G18310	Arabidopsis thaliana	GO:0097305	response to alcohol	GO:0042221	response to chemical
AT5G18310	AT5G18310	Arabidopsis thaliana	GO:1901701	cellular response to oxygen-containing compound	GO:0042221	response to chemical
AT5G24470	PRR5	Arabidopsis thaliana	GO:0009736	cytokinin-activated signaling pathway	GO:0042221	response to chemical
AT5G24600	AT5G24600	Arabidopsis thaliana	GO:0009414	response to water deprivation	GO:0042221	response to chemical
AT5G25770	AT5G25770	Arabidopsis thaliana	GO:0009414	response to water deprivation	GO:0042221	response to chemical
AT5G25770	AT5G25770	Arabidopsis thaliana	GO:0071215	cellular response to abscisic acid stimulus	GO:0042221	response to chemical
AT5G26220	AT5G26220	Arabidopsis thaliana	GO:0010288	response to lead ion	GO:0042221	response to chemical
AT5G26220	AT5G26220	Arabidopsis thaliana	GO:0046686	response to cadmium ion	GO:0042221	response to chemical
AT5G26340	MSS1	Arabidopsis thaliana	GO:0009414	response to water deprivation	GO:0042221	response to chemical
AT5G26340	MSS1	Arabidopsis thaliana	GO:0009737	response to abscisic acid	GO:0042221	response to chemical
AT5G42050	AT5G42050	Arabidopsis thaliana	GO:0071456	cellular response to hypoxia	GO:0042221	response to chemical
AT5G42050	AT5G42050	Arabidopsis thaliana	GO:1902074	response to salt	GO:0042221	response to chemical
AT5G49690	AT5G49690	Arabidopsis thaliana	GO:0009414	response to water deprivation	GO:0042221	response to chemical
AT5G49690	AT5G49690	Arabidopsis thaliana	GO:0009737	response to abscisic acid	GO:0042221	response to chemical
AT5G50130	AT5G50130	Arabidopsis thaliana	GO:0009414	response to water deprivation	GO:0042221	response to chemical
AT5G54960	PDC2	Arabidopsis thaliana	GO:0071456	cellular response to hypoxia	GO:0042221	response to chemical
AT5G64660	CMPG2	Arabidopsis thaliana	GO:0002237	response to molecule of bacterial origin	GO:0042221	response to chemical
AT5G64660	CMPG2	Arabidopsis thaliana	GO:0009414	response to water deprivation	GO:0042221	response to chemical
AT5G64660	CMPG2	Arabidopsis thaliana	GO:0009737	response to abscisic acid	GO:0042221	response to chemical
AT5G64660	CMPG2	Arabidopsis thaliana	GO:0009753	response to jasmonic acid	GO:0042221	response to chemical
AT5G64660	CMPG2	Arabidopsis thaliana	GO:0009755	hormone-mediated signaling pathway	GO:0042221	response to chemical
AT5G64660	CMPG2	Arabidopsis thaliana	GO:0071396	cellular response to lipid	GO:0042221	response to chemical
AT5G64660	CMPG2	Arabidopsis thaliana	GO:0071446	cellular response to salicylic acid stimulus	GO:0042221	response to chemical
AT5G66350	SHI	Arabidopsis thaliana	GO:0009734	auxin-activated signaling pathway	GO:0042221	response to chemical
AT5G66350	SHI	Arabidopsis thaliana	GO:0009739	response to gibberellin	GO:0042221	response to chemical
AT5G66350	SHI	Arabidopsis thaliana	GO:0009740	gibberellic acid mediated signaling pathway	GO:0042221	response to chemical
AT5G67300	MYBR1	Arabidopsis thaliana	GO:0009414	response to water deprivation	GO:0042221	response to chemical
AT5G67300	MYBR1	Arabidopsis thaliana	GO:0009737	response to abscisic acid	GO:0042221	response to chemical
AT5G67300	MYBR1	Arabidopsis thaliana	GO:0009738	abscisic acid-activated signaling pathway	GO:0042221	response to chemical
AT5G67300	MYBR1	Arabidopsis thaliana	GO:0009751	response to salicylic acid	GO:0042221	response to chemical
AT5G67300	MYBR1	Arabidopsis thaliana	GO:0009753	response to jasmonic acid	GO:0042221	response to chemical

## Sheet: response to hypoxia
AT1G61340	FBS1	Arabidopsis thaliana	GO:0071456	cellular response to hypoxia	GO:0001666	response to hypoxia
AT1G72330	ALAAT2	Arabidopsis thaliana	GO:0001666	response to hypoxia	GO:0001666	response to hypoxia
AT1G72900	AT1G72900	Arabidopsis thaliana	GO:0071456	cellular response to hypoxia	GO:0001666	response to hypoxia
AT1G76650	CML38	Arabidopsis thaliana	GO:0001666	response to hypoxia	GO:0001666	response to hypoxia
AT1G76650	CML38	Arabidopsis thaliana	GO:0071456	cellular response to hypoxia	GO:0001666	response to hypoxia
AT2G46400	WRKY46	Arabidopsis thaliana	GO:0071456	cellular response to hypoxia	GO:0001666	response to hypoxia
AT2G47520	ERF71	Arabidopsis thaliana	GO:0071456	cellular response to hypoxia	GO:0001666	response to hypoxia
AT3G23170	AT3G23170	Arabidopsis thaliana	GO:0071456	cellular response to hypoxia	GO:0001666	response to hypoxia
AT4G01360	BPS3	Arabidopsis thaliana	GO:0071456	cellular response to hypoxia	GO:0001666	response to hypoxia
AT5G24600	AT5G24600	Arabidopsis thaliana	GO:0001666	response to hypoxia	GO:0001666	response to hypoxia
AT5G42050	AT5G42050	Arabidopsis thaliana	GO:0071456	cellular response to hypoxia	GO:0001666	response to hypoxia
AT5G49690	AT5G49690	Arabidopsis thaliana	GO:0001666	response to hypoxia	GO:0001666	response to hypoxia
AT5G50130	AT5G50130	Arabidopsis thaliana	GO:0001666	response to hypoxia	GO:0001666	response to hypoxia
AT5G54960	PDC2	Arabidopsis thaliana	GO:0001666	response to hypoxia	GO:0001666	response to hypoxia
AT5G54960	PDC2	Arabidopsis thaliana	GO:0071456	cellular response to hypoxia	GO:0001666	response to hypoxia
