# Supplementary material for: A Common Molecular Signature Indicates the Pre-Meristematic State of Plant Calli
Source: Int J Mol Sci. 2023 Aug 23;24(17):13122. doi: 10.3390/ijms241713122 (PMC10488067; doi:10.3390/ijms241713122)
Supplement: Supplementary file 1 [file ijms-24-13122-s001.zip › Supplementary Materials File S5.xlsx]

## Sheet: Data source
Source of microarray data
AT_AFFY_ATH1-6 array experiments
Genevestigator
	Seedling data			Cell culture data
	Experiment ID	# repetitions		Experiment ID	# repetitions
	AT-00081	2		AT-00001	2
	AT-00087	3		AT-00005	1
	AT-00104	1		AT-00006	1
	AT-00110	2		AT-00010	1
	AT-00138	2		AT-00019	1
	AT-00276	2		AT-00026	2
	AT-00303	2		AT-00129	6
	AT-00407	3		AT-00321	2
	AT-00422	3		AT-00468	3
	AT-00529	3		AT-00539	4
		23			23

## Sheet: Source Experiments
Sample name:	De-etio._cell cult._0h_1-1
Original sample ID:	AZ_010803_01
Experiment ID:	AT-00001
Title:	De-etiolation (greening) of cell suspension culture by exposure to light
Submitter:	Anne von Zychlinski
Primary ID(s):	Other (Gruissem Lab)
Publication(s):	---
Anatomical Part:	cell culture / primary cell
Genotype:	Ler-0
Description:	Arabidopsis accession Landsberg erecta-0. ABRC stock No.: CS20. Origin: Poland.
Global sample characteristic:	wildtype
Sample name:	Cell cycle_aph_00_1-1
Original sample ID:	T0_APH
Experiment ID:	AT-00005
Title:	AtGenExpress: cell cycle of Arabidopsis cell cultures: synchronisation using aphidicolin
Submitter:	Lars Hennig / Margit Menges
Primary ID(s):	TAIR:1008231896
Publication(s):	---
Anatomical Part:	cell culture / primary cell
Genotype:	Ler-0
Description:	Arabidopsis accession Landsberg erecta-0. ABRC stock No.: CS20. Origin: Poland.
Global sample characteristic:	wildtype
Sample name:	Cell cycle 2_suc_00_1-1
Original sample ID:	T0_SUC
Experiment ID:	AT-00006
Title:	AtGenExpress: cell cycle of Arabidopsis cell cultures: synchronisation by sucrose removal
Submitter:	Lars Hennig / Margit Menges
Primary ID(s):	TAIR:1008231907
Publication(s):	---
Anatomical Part:	cell culture / primary cell
Genotype:	Ler-0
Description:	Arabidopsis accession Landsberg erecta-0. ABRC stock No.: CS20. Origin: Poland.
Global sample characteristic:	wildtype
Sample name:	Cell wall_cell cult._con_1-1
Original sample ID:	GSM142904
Experiment ID:	AT-00010
Title:	Assembly of the cell wall pectic matrix
Submitter:	William Willats
Primary ID(s):	E-GEOD-6181
Secondary ID(s):	GSE6181, PRJNA100651
Publication(s):	---
Anatomical Part:	cell culture / primary cell
Stimulus:	untreated cell culture samples
Description:	No treatment applied.
Genotype:	Ler-0
Description:	Arabidopsis accession Landsberg erecta-0. ABRC stock No.: CS20. Origin: Poland.
Global sample characteristic:	wildtype
Sample name:	Cell Cycle 4_growth_D3_2-1
Original sample ID:	D3_GROWTH
Experiment ID:	AT-00019
Title:	AtGenExpress: cell cycle - culture growth
Submitter:	Lars Hennig
Primary ID(s):	TAIR:1008231915
Publication(s):	---
Anatomical Part:	cell culture / primary cell
Genotype:	Ler-0
Description:	Arabidopsis accession Landsberg erecta-0. ABRC stock No.: CS20. Origin: Poland.
Global sample characteristic:	wildtype
Sample name:	Heat stress 3_wt_con_1-1
Original sample ID:	NRID5299_Swidzinski_1-1_Control_Rep1_ATH1
Experiment ID:	AT-00026
Title:	Cell culture heat treatment
Submitter:	Swidzinski J
Primary ID(s):	NASCARRAYS-30
Publication(s):	---
Anatomical Part:	cell culture / primary cell
Stimulus:	untreated cell suspension samples
Description:	Normal Ler cell suspension.
Genotype:	Ler-0
Description:	Arabidopsis accession Landsberg erecta-0. ABRC stock No.: CS20. Origin: Poland.
Global sample characteristic:	wildtype
Sample name:	Elicitor_wt-con_1-1
Original sample ID:	tb21062002ath1_01_ler-control-1
Experiment ID:	AT-00081
Title:	Transcription profiling of flg22 treatment in Arabidopsis thaliana ecotype Landsberg vs. the fls2-17 mutant
Submitter:	Angliker H / Oakley E
Primary ID(s):	E-MEXP-81
Publication(s):	---
Anatomical Part:	seedling
Developmental Stage:	young rosette
Genotype:	Ler-0
Description:	Arabidopsis accession Landsberg erecta-0. ABRC stock No.: CS20. Origin: Poland.
Global sample characteristic:	wildtype
Sample name:	Dev. base._wt_seedl_7d_7-1
Original sample ID:	ATGE_7_A2
Experiment ID:	AT-00087
Title:	AtGenExpress: Development baseline I
Submitter:	Weigel Lab
Primary ID(s):	TAIR:1006710873
Publication(s):	---
Anatomical Part:	seedling
Developmental Stage:	seedling
Genotype:	Col-0
Description:	Arabidopsis accession Columbia-0. Origin: Poland; latitude of origin: 52°73'N, longitude of origin: 15°15'E. Col-0 is resistant to the isolate AG8 and susceptible to the isolate AG2-1 of soil-borne necrotrophic fungus Rhizoctonia solani. Freezing tolerance of non-acclimated Col-0 leaves: LT50 (temperature of 50% electrolyte leakage) = −5.34°C; freezing tolerance of Col-0 leaves after acclimation …
Global sample characteristic:	wildtype
Sample name:	Auxin_wt_1-1
Original sample ID:	GSM142771
Experiment ID:	AT-00104
Title:	Comparison of the transcript profile of the auxin resistant axr4 mutant and wild-type Col0
Submitter:	Alan Marchant / Malcolm Bennett
Primary ID(s):	GSE6168
Secondary ID(s):	E-GEOD-6168, PRJNA100559
Publication(s):	---
Anatomical Part:	seedling
Developmental Stage:	seedling
Genotype:	Col-0
Description:	Arabidopsis accession Columbia-0. Origin: Poland; latitude of origin: 52°73'N, longitude of origin: 15°15'E. Col-0 is resistant to the isolate AG8 and susceptible to the isolate AG2-1 of soil-borne necrotrophic fungus Rhizoctonia solani. Freezing tolerance of non-acclimated Col-0 leaves: LT50 (temperature of 50% electrolyte leakage) = −5.34°C; freezing tolerance of Col-0 leaves after acclimation …
Global sample characteristic:	wildtype
Sample name:	Hormones 2_wt_con_30min_1-1
Original sample ID:	RIKENGODA1B1
Experiment ID:	AT-00110
Title:	AtGenExpress: response of wild-type seedlings to seven phytohormones (IAA, zeatin, GA3, ABA, MJ, ACC, BL)
Submitter:	RIKEN
Primary ID(s):	TAIR:1007964750, TAIR:1007965762, TAIR:1007965859, TAIR:1007965964, TAIR:1007966040, TAIR:1007966053, TAIR:1007966175
Publication(s):	---
Anatomical Part:	seedling
Developmental Stage:	seedling
Stimulus:	mock treated seedlings (30min)
Description:	Col-0 seedling samples, mock treated for 30min.
Genotype:	Col-0
Description:	Arabidopsis accession Columbia-0. Origin: Poland; latitude of origin: 52°73'N, longitude of origin: 15°15'E. Col-0 is resistant to the isolate AG8 and susceptible to the isolate AG2-1 of soil-borne necrotrophic fungus Rhizoctonia solani. Freezing tolerance of non-acclimated Col-0 leaves: LT50 (temperature of 50% electrolyte leakage) = −5.34°C; freezing tolerance of Col-0 leaves after acclimation …
Global sample characteristic:	wildtype
Sample name:	Stress 6_wt_con_cell_0h_1-1
Original sample ID:	C0_1
Experiment ID:	AT-00129
Title:	AtGenExpress: stress treatments, heat, suspension cultures
Submitter:	Nover / von Koskuell-Doering Labs
Primary ID(s):	TAIR:1007967124
Publication(s):	---
Anatomical Part:	cell culture / primary cell
Genotype:	Col-0
Description:	Arabidopsis accession Columbia-0. Origin: Poland; latitude of origin: 52°73'N, longitude of origin: 15°15'E. Col-0 is resistant to the isolate AG8 and susceptible to the isolate AG2-1 of soil-borne necrotrophic fungus Rhizoctonia solani. Freezing tolerance of non-acclimated Col-0 leaves: LT50 (temperature of 50% electrolyte leakage) = −5.34°C; freezing tolerance of Col-0 leaves after acclimation …
Global sample characteristic:	wildtype
Sample name:	CAMTA_wt_Col-0_1-1
Original sample ID:	GSM131217
Experiment ID:	AT-00138
Title:	Comparative transcriptome analysis of wild type and two knockout alleles of At-CAMTA
Submitter:	Scrase-Field S et al. / Schildknecht B
Primary ID(s):	GSE5618
Secondary ID(s):	E-GEOD-5618, PRJNA96915
Publication(s):	---
Anatomical Part:	seedling
Developmental Stage:	seedling
Genotype:	Col-0
Description:	Arabidopsis accession Columbia-0. Origin: Poland; latitude of origin: 52°73'N, longitude of origin: 15°15'E. Col-0 is resistant to the isolate AG8 and susceptible to the isolate AG2-1 of soil-borne necrotrophic fungus Rhizoctonia solani. Freezing tolerance of non-acclimated Col-0 leaves: LT50 (temperature of 50% electrolyte leakage) = −5.34°C; freezing tolerance of Col-0 leaves after acclimation …
Global sample characteristic:	wildtype
Sample name:	CSN_wt_con_1-1
Original sample ID:	GSM88055
Experiment ID:	AT-00276
Title:	COP9 signalosome (csn) mutant analysis
Submitter:	Dohmann EM et al. / Schwechheimer C
Primary ID(s):	GSE9728
Secondary ID(s):	E-GEOD-9728, PRJNA103645
Publication(s):		PubMed
Anatomical Part:	seedling
Developmental Stage:	seedling
Stimulus:	light study 6 (Col-0)
Description:	7 day-old light grown wild type (Col-0) seedlings.
Genotype:	Col-0
Description:	Arabidopsis accession Columbia-0. Origin: Poland; latitude of origin: 52°73'N, longitude of origin: 15°15'E. Col-0 is resistant to the isolate AG8 and susceptible to the isolate AG2-1 of soil-borne necrotrophic fungus Rhizoctonia solani. Freezing tolerance of non-acclimated Col-0 leaves: LT50 (temperature of 50% electrolyte leakage) = −5.34°C; freezing tolerance of Col-0 leaves after acclimation …
Global sample characteristic:	wildtype
Sample name:	Drought resist._wt_1-1
Original sample ID:	GSM304028
Experiment ID:	AT-00303
Title:	NFYA5, a CCAAT binding transcription factor important for drought resistance in Arabidopsis
Submitter:	Li W et al. / Zhu J
Primary ID(s):	GSE12029
Secondary ID(s):	E-GEOD-12029, PRJNA113307
Publication(s):		PubMed
Anatomical Part:	seedling
Developmental Stage:	seedling
Genotype:	Col-0
Description:	Arabidopsis accession Columbia-0. Origin: Poland; latitude of origin: 52°73'N, longitude of origin: 15°15'E. Col-0 is resistant to the isolate AG8 and susceptible to the isolate AG2-1 of soil-borne necrotrophic fungus Rhizoctonia solani. Freezing tolerance of non-acclimated Col-0 leaves: LT50 (temperature of 50% electrolyte leakage) = −5.34°C; freezing tolerance of Col-0 leaves after acclimation …
Global sample characteristic:	wildtype
Sample name:	MeJA_wt_0h_1-1
Original sample ID:	hyb2432
Experiment ID:	AT-00321
Title:	Transcription profiling of Arabidopsis cell suspensions after treatment with the stress hormone methyl jasmonate
Submitter:	Pauwels L
Primary ID(s):	E-ATMX-13
Publication(s):		PubMed
Anatomical Part:	cell culture / primary cell
Genotype:	Col-0
Description:	Arabidopsis accession Columbia-0. Origin: Poland; latitude of origin: 52°73'N, longitude of origin: 15°15'E. Col-0 is resistant to the isolate AG8 and susceptible to the isolate AG2-1 of soil-borne necrotrophic fungus Rhizoctonia solani. Freezing tolerance of non-acclimated Col-0 leaves: LT50 (temperature of 50% electrolyte leakage) = −5.34°C; freezing tolerance of Col-0 leaves after acclimation …
Global sample characteristic:	wildtype
Sample name:	MeJA_wt_0h_1-1
Original sample ID:	hyb2432
Experiment ID:	AT-00321
Title:	Transcription profiling of Arabidopsis cell suspensions after treatment with the stress hormone methyl jasmonate
Submitter:	Pauwels L
Primary ID(s):	E-ATMX-13
Publication(s):		PubMed
Anatomical Part:	cell culture / primary cell
Genotype:	Col-0
Description:	Arabidopsis accession Columbia-0. Origin: Poland; latitude of origin: 52°73'N, longitude of origin: 15°15'E. Col-0 is resistant to the isolate AG8 and susceptible to the isolate AG2-1 of soil-borne necrotrophic fungus Rhizoctonia solani. Freezing tolerance of non-acclimated Col-0 leaves: LT50 (temperature of 50% electrolyte leakage) = −5.34°C; freezing tolerance of Col-0 leaves after acclimation …
Global sample characteristic:	wildtype
Sample name:	Stress 15_wt_con_2h_1-1
Original sample ID:	WT_2h_1
Experiment ID:	AT-00422
Title:	Transcription profiling of Arabidopsis thaliana seedlings wild type vs transgenic plants under drought stress
Submitter:	Schnell J
Primary ID(s):	E-MEXP-2435
Publication(s):		PubMed
Anatomical Part:	seedling
Developmental Stage:	seedling
Stimulus:	untreated Col-0 seedling samples (2h)
Description:	Seedling samples of Col-0 grown for 7 days and additional 2h on MS agar medium (16h light / 8h dark cycles, 22°C).
Genotype:	Col-0
Description:	Arabidopsis accession Columbia-0. Origin: Poland; latitude of origin: 52°73'N, longitude of origin: 15°15'E. Col-0 is resistant to the isolate AG8 and susceptible to the isolate AG2-1 of soil-borne necrotrophic fungus Rhizoctonia solani. Freezing tolerance of non-acclimated Col-0 leaves: LT50 (temperature of 50% electrolyte leakage) = −5.34°C; freezing tolerance of Col-0 leaves after acclimation …
Global sample characteristic:	wildtype
Sample name:	ABA / ROS_cl T87_con_20h_1-1
Original sample ID:	GSM571891
Experiment ID:	AT-00468
Title:	Quantitative transcriptomic analysis of abscisic acid-induced and reactive oxygen species-dependent expression changes and proteomic profiling in Arabidopsis suspension cells
Submitter:	Boehmer M / Schroeder JI
Primary ID(s):	GSE23301
Secondary ID(s):	E-GEOD-23301, PRJNA131329
Publication(s):		PubMed
Anatomical Part:	cell culture / primary cell
Stimulus:	solvent treated cell suspension samples (20h)
Description:	Cell suspension (cell line T87) was cultured in Gamborg B5 medium containing 3% sucrose and 0.5µM 1-naphthaleneacetic acid at 20°C under 16h light (24 μmol photons s−1 m−2) / 8h dark cycles, with shaking at 120rpm and subculturing every 7 days (10ml of the cell suspension were transferred to 90 ml of fresh medium). At the exponential phase of growth (approx. 120h after subculturing) the cell susp…
Genotype:	T87
Description:	Cell line derived from whole seedlings of Col-0 wild type (Axelos, 1992, Plant Physiol. Biochem. 30: 123). In response to ABA, T87 suspension cells activate SNRK2 kinase, rapidly produce ROS, and regulate ABA- and Ca2+-induced ion channels (Böhmer and Schroeder, 2011, Plant J. 67: 105-18).
Global sample characteristic:	cell line
Sample name:	ABA / ROS_cl T87_con_20h_1-1
Original sample ID:	GSM571891
Experiment ID:	AT-00468
Title:	Quantitative transcriptomic analysis of abscisic acid-induced and reactive oxygen species-dependent expression changes and proteomic profiling in Arabidopsis suspension cells
Submitter:	Boehmer M / Schroeder JI
Primary ID(s):	GSE23301
Secondary ID(s):	E-GEOD-23301, PRJNA131329
Publication(s):		PubMed
Anatomical Part:	cell culture / primary cell
Stimulus:	solvent treated cell suspension samples (20h)
Description:	Cell suspension (cell line T87) was cultured in Gamborg B5 medium containing 3% sucrose and 0.5µM 1-naphthaleneacetic acid at 20°C under 16h light (24 μmol photons s−1 m−2) / 8h dark cycles, with shaking at 120rpm and subculturing every 7 days (10ml of the cell suspension were transferred to 90 ml of fresh medium). At the exponential phase of growth (approx. 120h after subculturing) the cell susp…
Genotype:	T87
Description:	Cell line derived from whole seedlings of Col-0 wild type (Axelos, 1992, Plant Physiol. Biochem. 30: 123). In response to ABA, T87 suspension cells activate SNRK2 kinase, rapidly produce ROS, and regulate ABA- and Ca2+-induced ion channels (Böhmer and Schroeder, 2011, Plant J. 67: 105-18).
Global sample characteristic:	cell line
Sample name:	Hormones 13_T87 cl_con_3h_1-1
Original sample ID:	GSM707767
Experiment ID:	AT-00539
Title:	Expression data of T87 Arabidopsis cultured cells in the presence of ABA, SA, JA, ABA+SA, or ABA+JA for 3hr or 24hr
Submitter:	Hirayama T
Primary ID(s):	GSE28600
Secondary ID(s):	E-GEOD-28600, PRJNA139101
Publication(s):	---
Anatomical Part:	cell culture / primary cell
Stimulus:	solvent treated cell samples (3h)
Description:	Cell samples of T87 cell suspension that was grown in modified JPL medium (Axelos et al., 1992, Plant Physiol Biochem. 30: 123-128) under 16h light / 8h dark cycles, 24°C, on a rotary shaker at 100rpm with subculturing every 7 days and then, at the exponential phase of growth, exposed to 0.6% ethanol for 3h.
Genotype:	T87
Description:	Cell suspension culture composed of small, near-uniform, green clumps of cells; derived from Col-0 seedling (Axelos et al., 1992, Plant Physiol Biochem. 30: 123-128).
Global sample characteristic:	cell line

## Sheet: Detailed data for Fig. 4
ID:	AT5G50260					ID:	AT5G50260
Measure:	248545_at					Measure:	248545_at
Platform:	AT_AFFY_ATH1: Affymetrix Arabidopsis ATH1 Genome Array					Platform:	AT_AFFY_ATH1: Affymetrix Arabidopsis ATH1 Genome Array
Ensembl Gene:	AT5G50260, AT5G50260 (TAIR)					Ensembl Gene:	AT5G50260, AT5G50260 (TAIR)
Anatomical Part:	seedling					Anatomical Part:	cell culture / primary cell
Hierarchy:						Hierarchy:
# of Samples:	23					# of Samples:	23
Mean Value:	283.24					Mean Value:	3975.83
Standard Deviation:	104.98					Standard Deviation:	6810.55
Standard Error:	21.89					Standard Error:	1420.10
Conf. Int. (95%):	[237.84, 328.63]					Conf. Int. (95%):	[1030.73, 6920.93]
ID:	AT5G49690					ID:	AT5G49690
Measure:	248563_at					Measure:	248563_at
Platform:	AT_AFFY_ATH1: Affymetrix Arabidopsis ATH1 Genome Array					Platform:	AT_AFFY_ATH1: Affymetrix Arabidopsis ATH1 Genome Array
Ensembl Gene:	AT5G49690, AT5G49690 (TAIR)					Ensembl Gene:	AT5G49690, AT5G49690 (TAIR)
Anatomical Part:	seedling					Anatomical Part:	cell culture / primary cell
Hierarchy:						Hierarchy:
# of Samples:	23					# of Samples:	23
Mean Value:	262.94					Mean Value:	1108.81
Standard Deviation:	91.42					Standard Deviation:	1241.13
Standard Error:	19.06					Standard Error:	258.79
Conf. Int. (95%):	[223.41, 302.48]					Conf. Int. (95%):	[572.11, 1645.51]
ID:	AT4G38580					ID:	AT4G38580
Measure:	252956_at					Measure:	252956_at
Platform:	AT_AFFY_ATH1: Affymetrix Arabidopsis ATH1 Genome Array					Platform:	AT_AFFY_ATH1: Affymetrix Arabidopsis ATH1 Genome Array
Ensembl Gene:	AT4G38580, AT4G38580 (TAIR)					Ensembl Gene:	AT4G38580, AT4G38580 (TAIR)
Anatomical Part:	seedling					Anatomical Part:	cell culture / primary cell
Hierarchy:						Hierarchy:
# of Samples:	23					# of Samples:	23
Mean Value:	4219.18					Mean Value:	10529.09
Standard Deviation:	2880.73					Standard Deviation:	7343.82
Standard Error:	600.67					Standard Error:	1531.29
Conf. Int. (95%):	[2973.46, 5464.90]					Conf. Int. (95%):	[7353.39, 13704.79]
ID:	AT4G36930					ID:	AT4G36930
Measure:	246212_at					Measure:	246212_at
Platform:	AT_AFFY_ATH1: Affymetrix Arabidopsis ATH1 Genome Array					Platform:	AT_AFFY_ATH1: Affymetrix Arabidopsis ATH1 Genome Array
Ensembl Gene:	AT4G36930, AT4G36930 (TAIR)					Ensembl Gene:	AT4G36930, AT4G36930 (TAIR)
Anatomical Part:	seedling					Anatomical Part:	cell culture / primary cell
Hierarchy:						Hierarchy:
# of Samples:	23					# of Samples:	23
Mean Value:	639.10					Mean Value:	1103.46
Standard Deviation:	234.33					Standard Deviation:	637.31
Standard Error:	48.86					Standard Error:	132.89
Conf. Int. (95%):	[537.77, 740.43]					Conf. Int. (95%):	[827.86, 1379.05]
ID:	AT4G15910					ID:	AT4G15910
Measure:	245523_at					Measure:	245523_at
Platform:	AT_AFFY_ATH1: Affymetrix Arabidopsis ATH1 Genome Array					Platform:	AT_AFFY_ATH1: Affymetrix Arabidopsis ATH1 Genome Array
Ensembl Gene:	AT4G15910, AT4G15910 (TAIR)					Ensembl Gene:	AT4G15910, AT4G15910 (TAIR)
Anatomical Part:	seedling					Anatomical Part:	cell culture / primary cell
Hierarchy:						Hierarchy:
# of Samples:	23					# of Samples:	23
Mean Value:	5751.49					Mean Value:	10969.60
Standard Deviation:	2773.69					Standard Deviation:	7491.61
Standard Error:	578.35					Standard Error:	1562.11
Conf. Int. (95%):	[4552.06, 6950.92]					Conf. Int. (95%):	[7729.99, 14209.21]
ID:	AT3G62860					ID:	AT3G62860
Measure:	251235_at					Measure:	251235_at
Platform:	AT_AFFY_ATH1: Affymetrix Arabidopsis ATH1 Genome Array					Platform:	AT_AFFY_ATH1: Affymetrix Arabidopsis ATH1 Genome Array
Ensembl Gene:	AT3G62860, AT3G62860 (TAIR)					Ensembl Gene:	AT3G62860, AT3G62860 (TAIR)
Anatomical Part:	seedling					Anatomical Part:	cell culture / primary cell
Hierarchy:						Hierarchy:
# of Samples:	23					# of Samples:	23
Mean Value:	2781.91					Mean Value:	3210.57
Standard Deviation:	1254.52					Standard Deviation:	3068.07
Standard Error:	261.59					Standard Error:	639.74
Conf. Int. (95%):	[2239.41, 3324.40]					Conf. Int. (95%):	[1883.84, 4537.30]
ID:	AT3G48580					ID:	AT3G48580
Measure:	252320_at					Measure:	252320_at
Platform:	AT_AFFY_ATH1: Affymetrix Arabidopsis ATH1 Genome Array					Platform:	AT_AFFY_ATH1: Affymetrix Arabidopsis ATH1 Genome Array
Ensembl Gene:	AT3G48580, AT3G48580 (TAIR)					Ensembl Gene:	AT3G48580, AT3G48580 (TAIR)
Anatomical Part:	seedling					Anatomical Part:	cell culture / primary cell
Hierarchy:						Hierarchy:
# of Samples:	23					# of Samples:	23
Mean Value:	298.74					Mean Value:	3399.53
Standard Deviation:	161.41					Standard Deviation:	5304.10
Standard Error:	33.66					Standard Error:	1105.98
Conf. Int. (95%):	[228.94, 368.54]					Conf. Int. (95%):	[1105.87, 5693.19]
ID:	AT3G02210					ID:	AT3G02210
Measure:	259122_at					Measure:	259122_at
Platform:	AT_AFFY_ATH1: Affymetrix Arabidopsis ATH1 Genome Array					Platform:	AT_AFFY_ATH1: Affymetrix Arabidopsis ATH1 Genome Array
Ensembl Gene:	AT3G02210, AT3G02210 (TAIR)					Ensembl Gene:	AT3G02210, AT3G02210 (TAIR)
Anatomical Part:	seedling					Anatomical Part:	cell culture / primary cell
Hierarchy:						Hierarchy:
# of Samples:	23					# of Samples:	23
Mean Value:	1455.88					Mean Value:	2727.20
Standard Deviation:	564.29					Standard Deviation:	1497.06
Standard Error:	117.66					Standard Error:	312.16
Conf. Int. (95%):	[1211.87, 1699.90]					Conf. Int. (95%):	[2079.83, 3374.58]
ID:	AT2G43510					ID:	AT2G43510
Measure:	260551_at					Measure:	260551_at
Platform:	AT_AFFY_ATH1: Affymetrix Arabidopsis ATH1 Genome Array					Platform:	AT_AFFY_ATH1: Affymetrix Arabidopsis ATH1 Genome Array
Ensembl Gene:	AT2G43510, AT2G43510 (TAIR)					Ensembl Gene:	AT2G43510, AT2G43510 (TAIR)
Anatomical Part:	seedling					Anatomical Part:	cell culture / primary cell
Hierarchy:						Hierarchy:
# of Samples:	23					# of Samples:	23
Mean Value:	3218.51					Mean Value:	13208.92
Standard Deviation:	2283.33					Standard Deviation:	17647.16
Standard Error:	476.11					Standard Error:	3679.69
Conf. Int. (95%):	[2231.12, 4205.89]					Conf. Int. (95%):	[5577.72, 20840.12]
ID:	AT1G55610					ID:	AT1G55610
Measure:	264537_at					Measure:	264537_at
Platform:	AT_AFFY_ATH1: Affymetrix Arabidopsis ATH1 Genome Array					Platform:	AT_AFFY_ATH1: Affymetrix Arabidopsis ATH1 Genome Array
Ensembl Gene:	AT1G55610, AT1G55610 (TAIR)					Ensembl Gene:	AT1G55610, AT1G55610 (TAIR)
Anatomical Part:	seedling					Anatomical Part:	cell culture / primary cell
Hierarchy:						Hierarchy:
# of Samples:	23					# of Samples:	23
Mean Value:	246.48					Mean Value:	5394.04
Standard Deviation:	46.11					Standard Deviation:	3446.94
Standard Error:	9.61					Standard Error:	718.74
Conf. Int. (95%):	[226.54, 266.42]					Conf. Int. (95%):	[3903.48, 6884.61]
ID:	AT5G26220					ID:	AT5G26220
Measure:	246884_at					Measure:	246884_at
Platform:	AT_AFFY_ATH1: Affymetrix Arabidopsis ATH1 Genome Array					Platform:	AT_AFFY_ATH1: Affymetrix Arabidopsis ATH1 Genome Array
Ensembl Gene:	AT5G26220, AT5G26220 (TAIR)					Ensembl Gene:	AT5G26220, AT5G26220 (TAIR)
Anatomical Part:	seedling					Anatomical Part:	cell culture / primary cell
Hierarchy:						Hierarchy:
# of Samples:	23					# of Samples:	23
Mean Value:	766.27					Mean Value:	10021.90
Standard Deviation:	305.42					Standard Deviation:	11810.71
Standard Error:	63.68					Standard Error:	2462.70
Conf. Int. (95%):	[634.19, 898.34]					Conf. Int. (95%):	[4914.57, 15129.23]
ID:	AT5G17760					ID:	AT5G17760
Measure:	250062_at					Measure:	250062_at
Platform:	AT_AFFY_ATH1: Affymetrix Arabidopsis ATH1 Genome Array					Platform:	AT_AFFY_ATH1: Affymetrix Arabidopsis ATH1 Genome Array
Ensembl Gene:	AT5G17760, AT5G17760 (TAIR)					Ensembl Gene:	AT5G17760, AT5G17760 (TAIR)
Anatomical Part:	seedling					Anatomical Part:	cell culture / primary cell
Hierarchy:						Hierarchy:
# of Samples:	23					# of Samples:	23
Mean Value:	1247.26					Mean Value:	11890.18
Standard Deviation:	800.72					Standard Deviation:	9520.93
Standard Error:	166.96					Standard Error:	1985.25
Conf. Int. (95%):	[901.00, 1593.52]					Conf. Int. (95%):	[7773.03, 16007.34]
ID:	AT5G14000					ID:	AT5G14000
Measure:	250208_at					Measure:	250208_at
Platform:	AT_AFFY_ATH1: Affymetrix Arabidopsis ATH1 Genome Array					Platform:	AT_AFFY_ATH1: Affymetrix Arabidopsis ATH1 Genome Array
Ensembl Gene:	AT5G14000, AT5G14000 (TAIR)					Ensembl Gene:	AT5G14000, AT5G14000 (TAIR)
Anatomical Part:	seedling					Anatomical Part:	cell culture / primary cell
Hierarchy:						Hierarchy:
# of Samples:	23					# of Samples:	23
Mean Value:	1094.40					Mean Value:	6205.88
Standard Deviation:	410.69					Standard Deviation:	7027.45
Standard Error:	85.63					Standard Error:	1465.32
Conf. Int. (95%):	[916.81, 1272.00]					Conf. Int. (95%):	[3166.98, 9244.77]
ID:	AT5G10510					ID:	AT5G10510
Measure:	250426_at					Measure:	250426_at
Platform:	AT_AFFY_ATH1: Affymetrix Arabidopsis ATH1 Genome Array					Platform:	AT_AFFY_ATH1: Affymetrix Arabidopsis ATH1 Genome Array
Ensembl Gene:	AT5G10510, AT5G10510 (TAIR)					Ensembl Gene:	AT5G10510, AT5G10510 (TAIR)
Anatomical Part:	seedling					Anatomical Part:	cell culture / primary cell
Hierarchy:						Hierarchy:
# of Samples:	23					# of Samples:	23
Mean Value:	558.97					Mean Value:	10514.66
Standard Deviation:	172.47					Standard Deviation:	9064.04
Standard Error:	35.96					Standard Error:	1889.98
Conf. Int. (95%):	[484.39, 633.55]					Conf. Int. (95%):	[6595.08, 14434.24]
ID:	AT5G06720					ID:	AT5G06720
Measure:	250646_at					Measure:	250646_at
Platform:	AT_AFFY_ATH1: Affymetrix Arabidopsis ATH1 Genome Array					Platform:	AT_AFFY_ATH1: Affymetrix Arabidopsis ATH1 Genome Array
Ensembl Gene:	AT5G06720, AT5G06720 (TAIR)					Ensembl Gene:	AT5G06720, AT5G06720 (TAIR)
Anatomical Part:	seedling					Anatomical Part:	cell culture / primary cell
Hierarchy:						Hierarchy:
# of Samples:	23					# of Samples:	23
Mean Value:	591.50					Mean Value:	40188.86
Standard Deviation:	296.70					Standard Deviation:	46677.29
Standard Error:	61.87					Standard Error:	9732.89
Conf. Int. (95%):	[463.19, 719.80]					Conf. Int. (95%):	[20004.12, 60373.61]
ID:	AT3G29810					ID:	AT3G29810
Measure:	245228_at					Measure:	245228_at
Platform:	AT_AFFY_ATH1: Affymetrix Arabidopsis ATH1 Genome Array					Platform:	AT_AFFY_ATH1: Affymetrix Arabidopsis ATH1 Genome Array
Ensembl Gene:	AT3G29810, AT3G29810 (TAIR)					Ensembl Gene:	AT3G29810, AT3G29810 (TAIR)
Anatomical Part:	seedling					Anatomical Part:	cell culture / primary cell
Hierarchy:						Hierarchy:
# of Samples:	23					# of Samples:	23
Mean Value:	1562.48					Mean Value:	11047.59
Standard Deviation:	947.63					Standard Deviation:	5652.29
Standard Error:	197.60					Standard Error:	1178.58
Conf. Int. (95%):	[1152.69, 1972.27]					Conf. Int. (95%):	[8603.36, 13491.82]
ID:	AT3G15720					ID:	AT3G15720
Measure:	258252_at					Measure:	258252_at
Platform:	AT_AFFY_ATH1: Affymetrix Arabidopsis ATH1 Genome Array					Platform:	AT_AFFY_ATH1: Affymetrix Arabidopsis ATH1 Genome Array
Ensembl Gene:	AT3G15720, AT3G15720 (TAIR)					Ensembl Gene:	AT3G15720, AT3G15720 (TAIR)
Anatomical Part:	seedling					Anatomical Part:	cell culture / primary cell
Hierarchy:						Hierarchy:
# of Samples:	23					# of Samples:	23
Mean Value:	344.84					Mean Value:	5771.55
Standard Deviation:	97.66					Standard Deviation:	3830.52
Standard Error:	20.36					Standard Error:	798.72
Conf. Int. (95%):	[302.61, 387.07]					Conf. Int. (95%):	[4115.11, 7427.98]
ID:	AT3G13380					ID:	AT3G13380
Measure:	256981_at					Measure:	256981_at
Platform:	AT_AFFY_ATH1: Affymetrix Arabidopsis ATH1 Genome Array					Platform:	AT_AFFY_ATH1: Affymetrix Arabidopsis ATH1 Genome Array
Ensembl Gene:	AT3G13380, AT3G13380 (TAIR)					Ensembl Gene:	AT3G13380, AT3G13380 (TAIR)
Anatomical Part:	seedling					Anatomical Part:	cell culture / primary cell
Hierarchy:						Hierarchy:
# of Samples:	23					# of Samples:	23
Mean Value:	803.66					Mean Value:	7796.48
Standard Deviation:	330.06					Standard Deviation:	3829.45
Standard Error:	68.82					Standard Error:	798.49
Conf. Int. (95%):	[660.93, 946.39]					Conf. Int. (95%):	[6140.50, 9452.45]
ID:	AT3G01970					ID:	AT3G01970
Measure:	258975_at					Measure:	258975_at
Platform:	AT_AFFY_ATH1: Affymetrix Arabidopsis ATH1 Genome Array					Platform:	AT_AFFY_ATH1: Affymetrix Arabidopsis ATH1 Genome Array
Ensembl Gene:	AT3G01970, AT3G01970 (TAIR)					Ensembl Gene:	AT3G01970, AT3G01970 (TAIR)
Anatomical Part:	seedling					Anatomical Part:	cell culture / primary cell
Hierarchy:						Hierarchy:
# of Samples:	23					# of Samples:	23
Mean Value:	961.49					Mean Value:	7219.56
Standard Deviation:	764.87					Standard Deviation:	4442.58
Standard Error:	159.49					Standard Error:	926.34
Conf. Int. (95%):	[630.74, 1292.24]					Conf. Int. (95%):	[5298.44, 9140.67]
ID:	AT2G47260					ID:	AT2G47260
Measure:	260528_at					Measure:	260528_at
Platform:	AT_AFFY_ATH1: Affymetrix Arabidopsis ATH1 Genome Array					Platform:	AT_AFFY_ATH1: Affymetrix Arabidopsis ATH1 Genome Array
Ensembl Gene:	AT2G47260, AT2G47260 (TAIR)					Ensembl Gene:	AT2G47260, AT2G47260 (TAIR)
Anatomical Part:	seedling					Anatomical Part:	cell culture / primary cell
Hierarchy:						Hierarchy:
# of Samples:	23					# of Samples:	23
Mean Value:	676.79					Mean Value:	23661.67
Standard Deviation:	157.86					Standard Deviation:	14847.82
Standard Error:	32.92					Standard Error:	3095.98
Conf. Int. (95%):	[608.53, 745.06]					Conf. Int. (95%):	[17241.00, 30082.34]
ID:	AT1G19850					ID:	AT1G19850
Measure:	255782_at					Measure:	255782_at
Platform:	AT_AFFY_ATH1: Affymetrix Arabidopsis ATH1 Genome Array					Platform:	AT_AFFY_ATH1: Affymetrix Arabidopsis ATH1 Genome Array
Ensembl Gene:	AT1G19850, AT1G19850 (TAIR)					Ensembl Gene:	AT1G19850, AT1G19850 (TAIR)
Anatomical Part:	seedling					Anatomical Part:	cell culture / primary cell
Hierarchy:						Hierarchy:
# of Samples:	23					# of Samples:	23
Mean Value:	1432.26					Mean Value:	16717.84
Standard Deviation:	445.71					Standard Deviation:	10468.04
Standard Error:	92.94					Standard Error:	2182.74
Conf. Int. (95%):	[1239.52, 1625.00]					Conf. Int. (95%):	[12191.12, 21244.55]
